# Supplementary material for: Haplotype-resolved chromosomal-level genome assembly of Buzhaye (Microcos paniculata)
Source: Sci Data. 2023 Dec 15;10:901. doi: 10.1038/s41597-023-02821-9 (PMC10724166; doi:10.1038/s41597-023-02821-9)
Supplement: Supplementary file 2 — The annotated genes putatively involved in the biosynthesis or metabolism of flavonoids, alkaloids and triterpenoids in Buzhaye [file 41597_2023_2821_MOESM2_ESM.xlsx]

## Sheet: Sheet2
Table S1 The annotated genes putatively involved in the biosynthesis or metabolism of flavonoids, alkaloids and triterpenoids in Buzhaye
gene	seed_eggNOG_ortholog	seed_ortholog_evalue	seed_ortholog_score	best_tax_level	Preferred_name	GOs	EC	KEGG_ko	KEGG_Pathway	KEGG_Module	KEGG_Reaction	KEGG_rclass	BRITE	KEGG_TC	CAZy	BiGG_Reaction	tax_scope	eggNOG OGs	bestOG	COG Functional Category	eggNOG free text description	Swiss_Prot	TrEMBL	NR	A.thaliana	CDD	Coils	Gene3D	Pfam	Phobius	PRINTS	SMART	SUPERFAMILY	TIGRFAM
Mipan01aG0045300	3641.EOY12860	0	1721.1	Streptophyta	-	GO:0005575~cellular_component; GO:0005622~intracellular anatomical structure; GO:0005623~obsolete cell; GO:0005634~nucleus; GO:0005886~plasma membrane; GO:0006355~regulation of transcription, DNA-templated; GO:0006725~cellular aromatic compound metabolic process; GO:0006778~porphyrin-containing compound metabolic process; GO:0006779~porphyrin-containing compound biosynthetic process; GO:0006807~n…	-	-	-	-	-	-	-	-	-	-	Viridiplantae	28M91@1,2QTSA@2759,37PAC@33090,3GC7W@35493	NA|NA|NA	S	COP1-interacting protein 7	sp|O80386|CIP7_ARATH COP1-interacting protein 7 OS=Arabidopsis thaliana OX=3702 GN=CIP7 PE=1 SV=1	tr|A0A061F825|A0A061F825_THECC COP1-interacting protein 7, putative isoform 1 OS=Theobroma cacao OX=3641 GN=TCM_031370 PE=4 SV=1	gi|590608698|ref|XP_007021335.1| COP1-interacting protein 7, putative isoform 1 [Theobroma cacao]	AT4G27430.1 pep:known chromosome:TAIR10:4:13718679:13723047:1 gene:AT4G27430 transcript:AT4G27430.1 description:"COP1-interacting protein 7"	-	Coil	-	-	-	-	-	-	-
Mipan01aG0056300	3641.EOY13123	7.3e-221	773.1	Streptophyta	-	GO:0001101~response to acid chemical; GO:0003674~molecular_function; GO:0003824~catalytic activity; GO:0005575~cellular_component; GO:0005622~intracellular anatomical structure; GO:0005623~obsolete cell; GO:0008150~biological_process; GO:0008152~metabolic process; GO:0008194~UDP-glycosyltransferase activity; GO:0009058~biosynthetic process; GO:0009718~anthocyanin-containing compound biosynthetic …	2.4.2.51	K17193~UGT79B1:anthocyanidin 3-O-glucoside 2'''-O-xylosyltransferase	ko00942~Anthocyanin biosynthesis	-	R10290,R10291,R10292	RC00005,RC00049	ko00000,ko00001,ko01000	-	-	-	Viridiplantae	37K45@33090,3G74X@35493,KOG1192@1,KOG1192@2759	NA|NA|NA	CG	Belongs to the UDP-glycosyltransferase family	sp|Q9FN26|U79B6_ARATH UDP-glycosyltransferase 79B6 OS=Arabidopsis thaliana OX=3702 GN=UGT79B6 PE=2 SV=1	tr|A0A061F8C4|A0A061F8C4_THECC Glycosyltransferase OS=Theobroma cacao OX=3641 GN=TCM_031649 PE=3 SV=1	gi|590609659|ref|XP_007021598.1| UDP-Glycosyltransferase superfamily protein [Theobroma cacao]	AT5G54010.1 pep:known chromosome:TAIR10:5:21919781:21921189:-1 gene:AT5G54010 transcript:AT5G54010.1 description:"UDP-glycosyltransferase 79B6"	-	-	G3DSA:3.40.50.2000	PF00201 UDP-glucoronosyl and UDP-glucosyl transferase	TRANSMEMBRANE Region of a membrane-bound protein predicted to be embedded in the membrane.;CYTOPLASMIC_DOMAIN Region of a membrane-bound protein predicted to be outside the membrane, in the cytoplasm.;NON_CYTOPLASMIC_DOMAIN Region of a membrane-bound protein predicted to be outside the membrane, in the extracellular region.	-	-	SSF53756	-
Mipan01aG0103100	3641.EOY14296	2e-148	531.9	Streptophyta	-	GO:0003674~molecular_function; GO:0003700~DNA-binding transcription factor activity; GO:0005575~cellular_component; GO:0005622~intracellular anatomical structure; GO:0005623~obsolete cell; GO:0005634~nucleus; GO:0005737~cytoplasm; GO:0006355~regulation of transcription, DNA-templated; GO:0008150~biological_process; GO:0009314~response to radiation; GO:0009416~response to light stimulus; GO:000962…	-	-	-	-	-	-	-	-	-	-	Viridiplantae	2CN2E@1,2QTH5@2759,37IBK@33090,3GG8U@35493	NA|NA|NA	K	NAC domain-containing protein	sp|A4VCM0|NAC45_ARATH NAC domain-containing protein 45 OS=Arabidopsis thaliana OX=3702 GN=NAC045 PE=2 SV=1	tr|A0A1R3JQ27|A0A1R3JQ27_COCAP No apical meristem (NAM) protein OS=Corchorus capsularis OX=210143 GN=CCACVL1_04731 PE=4 SV=1	gi|590613808|ref|XP_007022771.1| NAC domain containing protein 20 [Theobroma cacao]	AT1G54330.1 pep:known chromosome:TAIR10:1:20279567:20280952:-1 gene:AT1G54330 transcript:AT1G54330.1 description:"NAC domain containing protein 20"	-	-	-	PF02365 No apical meristem (NAM) protein	-	-	-	SSF101941	-
Mipan01aG0140800	3641.EOY05368	5e-194	683.7	Streptophyta	CHS5	GO:0003674~molecular_function; GO:0003824~catalytic activity; GO:0008150~biological_process; GO:0008152~metabolic process; GO:0009058~biosynthetic process; GO:0009812~flavonoid metabolic process; GO:0009813~flavonoid biosynthetic process; GO:0016210~naringenin-chalcone synthase activity; GO:0016740~transferase activity; GO:0016746~transferase activity, transferring acyl groups; GO:0016747~transfe…	2.3.1.74	K00660~CHS:chalcone synthase	ko00941~Flavonoid biosynthesis; ko01100~Metabolic pathways; ko01110~Biosynthesis of secondary metabolites; ko04712~Circadian rhythm - plant	M00137	R01613,R06568,R07987,R07988,R07989	RC00004,RC02726	ko00000,ko00001,ko00002,ko01000,ko01008	-	-	-	Viridiplantae	2QRSY@2759,37MT6@33090,3G7AK@35493,COG3424@1	NA|NA|NA	H	Belongs to the chalcone stilbene synthases family	sp|Q9ZRR8|CHS1_CASGL Chalcone synthase OS=Casuarina glauca OX=3522 GN=CHS1 PE=2 SV=1	tr|A0A1R3G4R3|A0A1R3G4R3_COCAP Uncharacterized protein OS=Corchorus capsularis OX=210143 GN=CCACVL1_28916 PE=3 SV=1	gi|590657027|ref|XP_007034442.1| Chalcone and stilbene synthase family protein [Theobroma cacao]	AT5G13930.1 pep:known chromosome:TAIR10:5:4488688:4490264:1 gene:AT5G13930 transcript:AT5G13930.1 description:"Chalcone synthase"	cd00831 CHS_like	-	G3DSA:3.40.47.10	PF00195 Chalcone and stilbene synthases, N-terminal domain;PF02797 Chalcone and stilbene synthases, C-terminal domain	-	-	-	SSF53901	-
Mipan01aG0175500	3641.EOX98078	0	2959.1	Streptophyta	-	GO:0001101~response to acid chemical; GO:0002218~activation of innate immune response; GO:0002253~activation of immune response; GO:0002376~immune system process; GO:0002682~regulation of immune system process; GO:0002684~positive regulation of immune system process; GO:0003674~molecular_function; GO:0003824~catalytic activity; GO:0003980~UDP-glucose:glycoprotein glucosyltransferase activity; GO:…	-	K11718~HUGT:UDP-glucose:glycoprotein glucosyltransferase	ko04141~Protein processing in endoplasmic reticulum	-	-	-	ko00000,ko00001,ko01000,ko01003	-	GT24	-	Viridiplantae	37KVS@33090,3G8N2@35493,KOG1879@1,KOG1879@2759	NA|NA|NA	G	UDP-glucose glycoprotein	sp|Q0WL80|UGGG_ARATH UDP-glucose:glycoprotein glucosyltransferase OS=Arabidopsis thaliana OX=3702 GN=UGGT PE=1 SV=1	tr|A0A1R3K3A4|A0A1R3K3A4_9ROSI Glycosyl transferase, family 8 OS=Corchorus olitorius OX=93759 GN=COLO4_11778 PE=4 SV=1	gi|590685981|ref|XP_007042247.1| UDP-glucose:glycoprotein glucosyltransferase isoform 1 [Theobroma cacao]	AT1G71220.2 pep:known chromosome:TAIR10:1:26841630:26851919:1 gene:AT1G71220 transcript:AT1G71220.2 description:"UDP-glucose\x3aglycoprotein glucosyltransferase"	cd06432 GT8_HUGT1_C_like	-	G3DSA:3.90.550.10	PF06427 UDP-glucose:Glycoprotein Glucosyltransferase;PF01501 Glycosyl transferase family 8	SIGNAL_PEPTIDE_N_REGION N-terminal region of a signal peptide.;SIGNAL_PEPTIDE_C_REGION C-terminal region of a signal peptide.;SIGNAL_PEPTIDE Signal peptide region;SIGNAL_PEPTIDE_H_REGION Hydrophobic region of a signal peptide.;NON_CYTOPLASMIC_DOMAIN Region of a membrane-bound protein predicted to be outside the membrane, in the extracellular region.	-	-	SSF53448	-
Mipan01aG0189800	3641.EOX98312	3.8e-236	823.9	Streptophyta	-	GO:0003674~molecular_function; GO:0003824~catalytic activity; GO:0005575~cellular_component; GO:0005622~intracellular anatomical structure; GO:0005623~obsolete cell; GO:0005737~cytoplasm; GO:0005829~cytosol; GO:0008150~biological_process; GO:0008152~metabolic process; GO:0008194~UDP-glycosyltransferase activity; GO:0009058~biosynthetic process; GO:0009605~response to external stimulus; GO:0009607…	-	K13496~UGT73C:UDP-glucosyltransferase 73C	ko01110~Biosynthesis of secondary metabolites	-	R08076	RC00005,RC00059	ko00000,ko01000,ko01003	-	GT1	-	Viridiplantae	37J9T@33090,3GE9Z@35493,KOG1192@1,KOG1192@2759	NA|NA|NA	CG	Belongs to the UDP-glycosyltransferase family	sp|Q9AT54|SCGT_TOBAC Scopoletin glucosyltransferase OS=Nicotiana tabacum OX=4097 GN=TOGT1 PE=1 SV=1	tr|A0A061E105|A0A061E105_THECC UDP-glycosyltransferase 73B4, putative OS=Theobroma cacao OX=3641 GN=TCM_007099 PE=4 SV=1	gi|590686786|ref|XP_007042481.1| UDP-glycosyltransferase 73B4, putative [Theobroma cacao]	AT4G34131.1 pep:known chromosome:TAIR10:4:16343057:16344818:-1 gene:AT4G34131 transcript:AT4G34131.1 description:"UDP-glycosyltransferase 73B3"	cd03784 GT1_Gtf_like	Coil	G3DSA:3.40.50.2000	PF00201 UDP-glucoronosyl and UDP-glucosyl transferase	TRANSMEMBRANE Region of a membrane-bound protein predicted to be embedded in the membrane.;CYTOPLASMIC_DOMAIN Region of a membrane-bound protein predicted to be outside the membrane, in the cytoplasm.;NON_CYTOPLASMIC_DOMAIN Region of a membrane-bound protein predicted to be outside the membrane, in the extracellular region.	-	-	SSF53756	-
Mipan01aG0189900	3641.EOX98312	3e-249	867.5	Streptophyta	-	GO:0003674~molecular_function; GO:0003824~catalytic activity; GO:0005575~cellular_component; GO:0005622~intracellular anatomical structure; GO:0005623~obsolete cell; GO:0005737~cytoplasm; GO:0005829~cytosol; GO:0008150~biological_process; GO:0008152~metabolic process; GO:0008194~UDP-glycosyltransferase activity; GO:0009058~biosynthetic process; GO:0009605~response to external stimulus; GO:0009607…	-	K13496~UGT73C:UDP-glucosyltransferase 73C	ko01110~Biosynthesis of secondary metabolites	-	R08076	RC00005,RC00059	ko00000,ko01000,ko01003	-	GT1	-	Viridiplantae	37J9T@33090,3GE9Z@35493,KOG1192@1,KOG1192@2759	NA|NA|NA	CG	Belongs to the UDP-glycosyltransferase family	sp|Q9AT54|SCGT_TOBAC Scopoletin glucosyltransferase OS=Nicotiana tabacum OX=4097 GN=TOGT1 PE=1 SV=1	tr|A0A061E105|A0A061E105_THECC UDP-glycosyltransferase 73B4, putative OS=Theobroma cacao OX=3641 GN=TCM_007099 PE=4 SV=1	gi|590686786|ref|XP_007042481.1| UDP-glycosyltransferase 73B4, putative [Theobroma cacao]	AT4G34131.1 pep:known chromosome:TAIR10:4:16343057:16344818:-1 gene:AT4G34131 transcript:AT4G34131.1 description:"UDP-glycosyltransferase 73B3"	cd03784 GT1_Gtf_like	-	G3DSA:3.40.50.2000	PF00201 UDP-glucoronosyl and UDP-glucosyl transferase	-	-	-	SSF53756	-
Mipan01aG0190000	3641.EOX98312	5.7e-240	836.6	Streptophyta	-	GO:0003674~molecular_function; GO:0003824~catalytic activity; GO:0005575~cellular_component; GO:0005622~intracellular anatomical structure; GO:0005623~obsolete cell; GO:0005737~cytoplasm; GO:0005829~cytosol; GO:0008150~biological_process; GO:0008152~metabolic process; GO:0008194~UDP-glycosyltransferase activity; GO:0009058~biosynthetic process; GO:0009605~response to external stimulus; GO:0009607…	-	K13496~UGT73C:UDP-glucosyltransferase 73C	ko01110~Biosynthesis of secondary metabolites	-	R08076	RC00005,RC00059	ko00000,ko01000,ko01003	-	GT1	-	Viridiplantae	37J9T@33090,3GE9Z@35493,KOG1192@1,KOG1192@2759	NA|NA|NA	CG	Belongs to the UDP-glycosyltransferase family	sp|Q9AT54|SCGT_TOBAC Scopoletin glucosyltransferase OS=Nicotiana tabacum OX=4097 GN=TOGT1 PE=1 SV=1	tr|A0A061E105|A0A061E105_THECC UDP-glycosyltransferase 73B4, putative OS=Theobroma cacao OX=3641 GN=TCM_007099 PE=4 SV=1	gi|590686786|ref|XP_007042481.1| UDP-glycosyltransferase 73B4, putative [Theobroma cacao]	AT4G34131.1 pep:known chromosome:TAIR10:4:16343057:16344818:-1 gene:AT4G34131 transcript:AT4G34131.1 description:"UDP-glycosyltransferase 73B3"	cd03784 GT1_Gtf_like	Coil	G3DSA:3.40.50.2000	PF00201 UDP-glucoronosyl and UDP-glucosyl transferase	-	-	-	SSF53756	-
Mipan01aG0190100	3641.EOX98312	2.5e-211	741.5	Streptophyta	-	GO:0003674~molecular_function; GO:0003824~catalytic activity; GO:0005575~cellular_component; GO:0005622~intracellular anatomical structure; GO:0005623~obsolete cell; GO:0005737~cytoplasm; GO:0005829~cytosol; GO:0008150~biological_process; GO:0008152~metabolic process; GO:0008194~UDP-glycosyltransferase activity; GO:0009058~biosynthetic process; GO:0009605~response to external stimulus; GO:0009607…	-	K13496~UGT73C:UDP-glucosyltransferase 73C	ko01110~Biosynthesis of secondary metabolites	-	R08076	RC00005,RC00059	ko00000,ko01000,ko01003	-	GT1	-	Viridiplantae	37J9T@33090,3GE9Z@35493,KOG1192@1,KOG1192@2759	NA|NA|NA	CG	Belongs to the UDP-glycosyltransferase family	sp|Q9AT54|SCGT_TOBAC Scopoletin glucosyltransferase OS=Nicotiana tabacum OX=4097 GN=TOGT1 PE=1 SV=1	tr|A0A5D2WPE9|A0A5D2WPE9_GOSMU Uncharacterized protein OS=Gossypium mustelinum OX=34275 GN=E1A91_A12G023800v1 PE=4 SV=1	gi|590686786|ref|XP_007042481.1| UDP-glycosyltransferase 73B4, putative [Theobroma cacao]	AT2G15490.3 pep:known chromosome:TAIR10:2:6761635:6763474:1 gene:AT2G15490 transcript:AT2G15490.3 description:"UDP-glycosyltransferase 73B4"	cd03784 GT1_Gtf_like	Coil	G3DSA:3.40.50.2000	PF00201 UDP-glucoronosyl and UDP-glucosyl transferase	-	-	-	SSF53756	-
Mipan01aG0194300	3641.EOX98369	1.4e-230	805.4	Streptophyta	-	GO:0003674~molecular_function; GO:0003824~catalytic activity; GO:0005575~cellular_component; GO:0005622~intracellular anatomical structure; GO:0005623~obsolete cell; GO:0005737~cytoplasm; GO:0006725~cellular aromatic compound metabolic process; GO:0008150~biological_process; GO:0008152~metabolic process; GO:0008194~UDP-glycosyltransferase activity; GO:0009058~biosynthetic process; GO:0009314~resp…	2.4.1.120,2.4.1.210	K08236~E2.4.1.210:limonoid glucosyltransferase ; K13068~BRT1:sinapate 1-glucosyltransferase	ko00940~Phenylpropanoid biosynthesis	-	R02380	RC00005,RC00523	ko00000,ko00001,ko01000,ko01003	-	GT1	-	Viridiplantae	37T4R@33090,3GGD7@35493,KOG1192@1,KOG1192@2759	NA|NA|NA	CG	Belongs to the UDP-glycosyltransferase family	sp|Q9MB73|LGT_CITUN Limonoid UDP-glucosyltransferase OS=Citrus unshiu OX=55188 PE=2 SV=1	tr|A0A061E010|A0A061E010_THECC Glycosyltransferase OS=Theobroma cacao OX=3641 GN=TCM_007147 PE=3 SV=1	gi|590686988|ref|XP_007042538.1| UDP-Glycosyltransferase superfamily protein, putative [Theobroma cacao]	AT4G15480.1 pep:known chromosome:TAIR10:4:8848801:8850516:-1 gene:AT4G15480 transcript:AT4G15480.1 description:"UDP-glycosyltransferase 84A1"	cd03784 GT1_Gtf_like	-	G3DSA:3.40.50.2000	PF00201 UDP-glucoronosyl and UDP-glucosyl transferase	-	-	-	SSF53756	-
Mipan01aG0266000	3641.EOX99549	3.1e-139	501.5	Streptophyta	-	GO:0003674~molecular_function; GO:0003824~catalytic activity; GO:0008150~biological_process; GO:0008152~metabolic process; GO:0008168~methyltransferase activity; GO:0008757~S-adenosylmethionine-dependent methyltransferase activity; GO:0009812~flavonoid metabolic process; GO:0016740~transferase activity; GO:0016741~transferase activity, transferring one-carbon groups; GO:0030761~8-hydroxyquercitin…	2.1.1.240	K16040~ROMT:trans-resveratrol di-O-methyltransferase	ko00945~Stilbenoid, diarylheptanoid and gingerol biosynthesis	-	R09872	RC00003,RC01558	ko00000,ko00001,ko01000	-	-	-	Viridiplantae	37PX0@33090,3GFUM@35493,KOG3178@1,KOG3178@2759	NA|NA|NA	J	Belongs to the class I-like SAM-binding methyltransferase superfamily. Cation-independent O- methyltransferase family	sp|B0ZB57|OMT3_HUMLU Probable O-methyltransferase 3 OS=Humulus lupulus OX=3486 GN=OMT3 PE=2 SV=1	tr|A0A061E3D8|A0A061E3D8_THECC Flavonoid o-methyltransferase related OS=Theobroma cacao OX=3641 GN=TCM_008254 PE=3 SV=1	gi|590691205|ref|XP_007043718.1| Flavonoid o-methyltransferase related [Theobroma cacao]	-	-	-	G3DSA:1.10.10.10;G3DSA:3.40.50.150	PF08100 Dimerisation domain;PF00891 O-methyltransferase	TRANSMEMBRANE Region of a membrane-bound protein predicted to be embedded in the membrane.;CYTOPLASMIC_DOMAIN Region of a membrane-bound protein predicted to be outside the membrane, in the cytoplasm.;NON_CYTOPLASMIC_DOMAIN Region of a membrane-bound protein predicted to be outside the membrane, in the extracellular region.	-	-	SSF46785;SSF53335	-
Mipan01aG0296200	29730.Gorai.012G120300.1	1.8e-48	199.1	Streptophyta	-	GO:0005575~cellular_component; GO:0005622~intracellular anatomical structure; GO:0005623~obsolete cell; GO:0005634~nucleus; GO:0008150~biological_process; GO:0009314~response to radiation; GO:0009416~response to light stimulus; GO:0009605~response to external stimulus; GO:0009606~tropism; GO:0009628~response to abiotic stimulus; GO:0009629~response to gravity; GO:0009630~gravitropism; GO:0009642~…	-	-	-	-	-	-	-	-	-	-	Viridiplantae	2B481@1,2S0GF@2759,37UJM@33090,3GIZX@35493	NA|NA|NA	S	Short hypocotyl in white light1	sp|F4I3V6|SHW1_ARATH Protein SHORT HYPOCOTYL IN WHITE LIGHT 1 OS=Arabidopsis thaliana OX=3702 GN=SHW1 PE=1 SV=1	tr|A0A0B0MQ83|A0A0B0MQ83_GOSAR Uncharacterized protein OS=Gossypium arboreum OX=29729 GN=F383_26268 PE=4 SV=1	gi|728817666|gb|KHG02532.1| hypothetical protein F383_26268 [Gossypium arboreum]	AT1G69935.1 pep:known chromosome:TAIR10:1:26341801:26343126:-1 gene:AT1G69935 transcript:AT1G69935.1 description:"short hypocotyl in white light1"	-	-	-	-	TRANSMEMBRANE Region of a membrane-bound protein predicted to be embedded in the membrane.;CYTOPLASMIC_DOMAIN Region of a membrane-bound protein predicted to be outside the membrane, in the cytoplasm.;NON_CYTOPLASMIC_DOMAIN Region of a membrane-bound protein predicted to be outside the membrane, in the extracellular region.	-	-	-	-
Mipan01aG0400300	3641.EOY01913	5.8e-118	430.3	Streptophyta	-	GO:0003674~molecular_function; GO:0003824~catalytic activity; GO:0004518~nuclease activity; GO:0004540~ribonuclease activity; GO:0005575~cellular_component; GO:0005576~extracellular region; GO:0005618~cell wall; GO:0005623~obsolete cell; GO:0005886~plasma membrane; GO:0006139~nucleobase-containing compound metabolic process; GO:0006725~cellular aromatic compound metabolic process; GO:0006807~nitr…	3.1.27.1	K01166~RNASET2:ribonuclease T2	-	-	-	-	ko00000,ko01000,ko03016	-	-	-	Viridiplantae	37NG0@33090,3GD7G@35493,KOG1642@1,KOG1642@2759	NA|NA|NA	A	Belongs to the RNase T2 family	sp|P42813|RNS1_ARATH Ribonuclease 1 OS=Arabidopsis thaliana OX=3702 GN=RNS1 PE=1 SV=1	tr|A0A061EB84|A0A061EB84_THECC Ribonuclease 1 OS=Theobroma cacao OX=3641 GN=TCM_011700 PE=3 SV=1	gi|590700132|ref|XP_007046081.1| Ribonuclease 1 [Theobroma cacao]	AT2G02990.1 pep:known chromosome:TAIR10:2:873506:874811:1 gene:AT2G02990 transcript:AT2G02990.1 description:"Ribonuclease 1"	cd01061 RNase_T2_euk	-	G3DSA:3.90.730.10	PF00445 Ribonuclease T2 family	SIGNAL_PEPTIDE_N_REGION N-terminal region of a signal peptide.;SIGNAL_PEPTIDE_C_REGION C-terminal region of a signal peptide.;SIGNAL_PEPTIDE Signal peptide region;NON_CYTOPLASMIC_DOMAIN Region of a membrane-bound protein predicted to be outside the membrane, in the extracellular region.;SIGNAL_PEPTIDE_H_REGION Hydrophobic region of a signal peptide.	-	-	SSF55895	-
Mipan01aG0411400	3641.EOY02131	7.1e-129	466.8	Streptophyta	-	GO:0000003~reproduction; GO:0003002~regionalization; GO:0003006~developmental process involved in reproduction; GO:0003674~molecular_function; GO:0003700~DNA-binding transcription factor activity; GO:0005575~cellular_component; GO:0005622~intracellular anatomical structure; GO:0005623~obsolete cell; GO:0005634~nucleus; GO:0006355~regulation of transcription, DNA-templated; GO:0007275~multicellula…	-	-	-	-	-	-	-	-	-	-	Viridiplantae	37R3Z@33090,3G7F1@35493,KOG1721@1,KOG1721@2759	NA|NA|NA	S	Protein TRANSPARENT TESTA	sp|Q9FX68|ZWIP6_ARATH Zinc finger protein WIP6 OS=Arabidopsis thaliana OX=3702 GN=WIP6 PE=2 SV=1	tr|A0A061EB25|A0A061EB25_THECC C2H2-like zinc finger protein OS=Theobroma cacao OX=3641 GN=TCM_011858 PE=4 SV=1	gi|590701032|ref|XP_007046299.1| C2H2-like zinc finger protein [Theobroma cacao]	AT1G13290.1 pep:known chromosome:TAIR10:1:4550153:4551620:-1 gene:AT1G13290 transcript:AT1G13290.1 description:"Zinc finger protein WIP6"	-	-	G3DSA:3.30.160.60	PF12874 Zinc-finger of C2H2 type	-	-	SM00355	SSF57667	-
Mipan01bG0044200	3641.EOY12860	0	1718.4	Streptophyta	-	GO:0005575~cellular_component; GO:0005622~intracellular anatomical structure; GO:0005623~obsolete cell; GO:0005634~nucleus; GO:0005886~plasma membrane; GO:0006355~regulation of transcription, DNA-templated; GO:0006725~cellular aromatic compound metabolic process; GO:0006778~porphyrin-containing compound metabolic process; GO:0006779~porphyrin-containing compound biosynthetic process; GO:0006807~n…	-	-	-	-	-	-	-	-	-	-	Viridiplantae	28M91@1,2QTSA@2759,37PAC@33090,3GC7W@35493	NA|NA|NA	S	COP1-interacting protein 7	sp|O80386|CIP7_ARATH COP1-interacting protein 7 OS=Arabidopsis thaliana OX=3702 GN=CIP7 PE=1 SV=1	tr|A0A061F825|A0A061F825_THECC COP1-interacting protein 7, putative isoform 1 OS=Theobroma cacao OX=3641 GN=TCM_031370 PE=4 SV=1	gi|590608698|ref|XP_007021335.1| COP1-interacting protein 7, putative isoform 1 [Theobroma cacao]	AT4G27430.1 pep:known chromosome:TAIR10:4:13718679:13723047:1 gene:AT4G27430 transcript:AT4G27430.1 description:"COP1-interacting protein 7"	-	Coil	-	-	-	-	-	-	-
Mipan01bG0055400	3641.EOY13123	7.3e-221	773.1	Streptophyta	-	GO:0001101~response to acid chemical; GO:0003674~molecular_function; GO:0003824~catalytic activity; GO:0005575~cellular_component; GO:0005622~intracellular anatomical structure; GO:0005623~obsolete cell; GO:0008150~biological_process; GO:0008152~metabolic process; GO:0008194~UDP-glycosyltransferase activity; GO:0009058~biosynthetic process; GO:0009718~anthocyanin-containing compound biosynthetic …	2.4.2.51	K17193~UGT79B1:anthocyanidin 3-O-glucoside 2'''-O-xylosyltransferase	ko00942~Anthocyanin biosynthesis	-	R10290,R10291,R10292	RC00005,RC00049	ko00000,ko00001,ko01000	-	-	-	Viridiplantae	37K45@33090,3G74X@35493,KOG1192@1,KOG1192@2759	NA|NA|NA	CG	Belongs to the UDP-glycosyltransferase family	sp|Q9FN26|U79B6_ARATH UDP-glycosyltransferase 79B6 OS=Arabidopsis thaliana OX=3702 GN=UGT79B6 PE=2 SV=1	tr|A0A061F8C4|A0A061F8C4_THECC Glycosyltransferase OS=Theobroma cacao OX=3641 GN=TCM_031649 PE=3 SV=1	gi|590609659|ref|XP_007021598.1| UDP-Glycosyltransferase superfamily protein [Theobroma cacao]	AT5G54010.1 pep:known chromosome:TAIR10:5:21919781:21921189:-1 gene:AT5G54010 transcript:AT5G54010.1 description:"UDP-glycosyltransferase 79B6"	-	-	G3DSA:3.40.50.2000	PF00201 UDP-glucoronosyl and UDP-glucosyl transferase	TRANSMEMBRANE Region of a membrane-bound protein predicted to be embedded in the membrane.;CYTOPLASMIC_DOMAIN Region of a membrane-bound protein predicted to be outside the membrane, in the cytoplasm.;NON_CYTOPLASMIC_DOMAIN Region of a membrane-bound protein predicted to be outside the membrane, in the extracellular region.	-	-	SSF53756	-
Mipan01bG0103000	3641.EOY14296	2.9e-150	538.1	Streptophyta	-	GO:0003674~molecular_function; GO:0003700~DNA-binding transcription factor activity; GO:0005575~cellular_component; GO:0005622~intracellular anatomical structure; GO:0005623~obsolete cell; GO:0005634~nucleus; GO:0005737~cytoplasm; GO:0006355~regulation of transcription, DNA-templated; GO:0008150~biological_process; GO:0009314~response to radiation; GO:0009416~response to light stimulus; GO:000962…	-	-	-	-	-	-	-	-	-	-	Viridiplantae	2CN2E@1,2QTH5@2759,37IBK@33090,3GG8U@35493	NA|NA|NA	K	NAC domain-containing protein	sp|A4VCM0|NAC45_ARATH NAC domain-containing protein 45 OS=Arabidopsis thaliana OX=3702 GN=NAC045 PE=2 SV=1	tr|A0A1R3JQ27|A0A1R3JQ27_COCAP No apical meristem (NAM) protein OS=Corchorus capsularis OX=210143 GN=CCACVL1_04731 PE=4 SV=1	gi|590613808|ref|XP_007022771.1| NAC domain containing protein 20 [Theobroma cacao]	AT1G54330.1 pep:known chromosome:TAIR10:1:20279567:20280952:-1 gene:AT1G54330 transcript:AT1G54330.1 description:"NAC domain containing protein 20"	-	-	-	PF02365 No apical meristem (NAM) protein	-	-	-	SSF101941	-
Mipan01bG0140100	3641.EOY05368	6.5e-194	683.3	Streptophyta	CHS5	GO:0003674~molecular_function; GO:0003824~catalytic activity; GO:0008150~biological_process; GO:0008152~metabolic process; GO:0009058~biosynthetic process; GO:0009812~flavonoid metabolic process; GO:0009813~flavonoid biosynthetic process; GO:0016210~naringenin-chalcone synthase activity; GO:0016740~transferase activity; GO:0016746~transferase activity, transferring acyl groups; GO:0016747~transfe…	2.3.1.74	K00660~CHS:chalcone synthase	ko00941~Flavonoid biosynthesis; ko01100~Metabolic pathways; ko01110~Biosynthesis of secondary metabolites; ko04712~Circadian rhythm - plant	M00137	R01613,R06568,R07987,R07988,R07989	RC00004,RC02726	ko00000,ko00001,ko00002,ko01000,ko01008	-	-	-	Viridiplantae	2QRSY@2759,37MT6@33090,3G7AK@35493,COG3424@1	NA|NA|NA	H	Belongs to the chalcone stilbene synthases family	sp|Q9ZRR8|CHS1_CASGL Chalcone synthase OS=Casuarina glauca OX=3522 GN=CHS1 PE=2 SV=1	tr|A0A1R3G4R3|A0A1R3G4R3_COCAP Uncharacterized protein OS=Corchorus capsularis OX=210143 GN=CCACVL1_28916 PE=3 SV=1	gi|590657027|ref|XP_007034442.1| Chalcone and stilbene synthase family protein [Theobroma cacao]	AT5G13930.1 pep:known chromosome:TAIR10:5:4488688:4490264:1 gene:AT5G13930 transcript:AT5G13930.1 description:"Chalcone synthase"	cd00831 CHS_like	-	G3DSA:3.40.47.10	PF00195 Chalcone and stilbene synthases, N-terminal domain;PF02797 Chalcone and stilbene synthases, C-terminal domain	-	-	-	SSF53901	-
Mipan01bG0174600	3641.EOX98078	0	2960.2	Streptophyta	-	GO:0001101~response to acid chemical; GO:0002218~activation of innate immune response; GO:0002253~activation of immune response; GO:0002376~immune system process; GO:0002682~regulation of immune system process; GO:0002684~positive regulation of immune system process; GO:0003674~molecular_function; GO:0003824~catalytic activity; GO:0003980~UDP-glucose:glycoprotein glucosyltransferase activity; GO:…	-	K11718~HUGT:UDP-glucose:glycoprotein glucosyltransferase	ko04141~Protein processing in endoplasmic reticulum	-	-	-	ko00000,ko00001,ko01000,ko01003	-	GT24	-	Viridiplantae	37KVS@33090,3G8N2@35493,KOG1879@1,KOG1879@2759	NA|NA|NA	G	UDP-glucose glycoprotein	sp|Q0WL80|UGGG_ARATH UDP-glucose:glycoprotein glucosyltransferase OS=Arabidopsis thaliana OX=3702 GN=UGGT PE=1 SV=1	tr|A0A1R3K3A4|A0A1R3K3A4_9ROSI Glycosyl transferase, family 8 OS=Corchorus olitorius OX=93759 GN=COLO4_11778 PE=4 SV=1	gi|590685981|ref|XP_007042247.1| UDP-glucose:glycoprotein glucosyltransferase isoform 1 [Theobroma cacao]	AT1G71220.2 pep:known chromosome:TAIR10:1:26841630:26851919:1 gene:AT1G71220 transcript:AT1G71220.2 description:"UDP-glucose\x3aglycoprotein glucosyltransferase"	cd06432 GT8_HUGT1_C_like	-	G3DSA:3.90.550.10	PF06427 UDP-glucose:Glycoprotein Glucosyltransferase;PF01501 Glycosyl transferase family 8	SIGNAL_PEPTIDE_N_REGION N-terminal region of a signal peptide.;SIGNAL_PEPTIDE_C_REGION C-terminal region of a signal peptide.;SIGNAL_PEPTIDE Signal peptide region;NON_CYTOPLASMIC_DOMAIN Region of a membrane-bound protein predicted to be outside the membrane, in the extracellular region.;SIGNAL_PEPTIDE_H_REGION Hydrophobic region of a signal peptide.	-	-	SSF53448	-
Mipan01bG0188600	3641.EOX98312	1.7e-236	825.1	Streptophyta	-	GO:0003674~molecular_function; GO:0003824~catalytic activity; GO:0005575~cellular_component; GO:0005622~intracellular anatomical structure; GO:0005623~obsolete cell; GO:0005737~cytoplasm; GO:0005829~cytosol; GO:0008150~biological_process; GO:0008152~metabolic process; GO:0008194~UDP-glycosyltransferase activity; GO:0009058~biosynthetic process; GO:0009605~response to external stimulus; GO:0009607…	-	K13496~UGT73C:UDP-glucosyltransferase 73C	ko01110~Biosynthesis of secondary metabolites	-	R08076	RC00005,RC00059	ko00000,ko01000,ko01003	-	GT1	-	Viridiplantae	37J9T@33090,3GE9Z@35493,KOG1192@1,KOG1192@2759	NA|NA|NA	CG	Belongs to the UDP-glycosyltransferase family	sp|Q9AT54|SCGT_TOBAC Scopoletin glucosyltransferase OS=Nicotiana tabacum OX=4097 GN=TOGT1 PE=1 SV=1	tr|A0A061E105|A0A061E105_THECC UDP-glycosyltransferase 73B4, putative OS=Theobroma cacao OX=3641 GN=TCM_007099 PE=4 SV=1	gi|590686786|ref|XP_007042481.1| UDP-glycosyltransferase 73B4, putative [Theobroma cacao]	AT4G34131.1 pep:known chromosome:TAIR10:4:16343057:16344818:-1 gene:AT4G34131 transcript:AT4G34131.1 description:"UDP-glycosyltransferase 73B3"	cd03784 GT1_Gtf_like	Coil	G3DSA:3.40.50.2000	PF00201 UDP-glucoronosyl and UDP-glucosyl transferase	TRANSMEMBRANE Region of a membrane-bound protein predicted to be embedded in the membrane.;CYTOPLASMIC_DOMAIN Region of a membrane-bound protein predicted to be outside the membrane, in the cytoplasm.;NON_CYTOPLASMIC_DOMAIN Region of a membrane-bound protein predicted to be outside the membrane, in the extracellular region.	-	-	SSF53756	-
Mipan01bG0188700	3641.EOX98312	3e-249	867.5	Streptophyta	-	GO:0003674~molecular_function; GO:0003824~catalytic activity; GO:0005575~cellular_component; GO:0005622~intracellular anatomical structure; GO:0005623~obsolete cell; GO:0005737~cytoplasm; GO:0005829~cytosol; GO:0008150~biological_process; GO:0008152~metabolic process; GO:0008194~UDP-glycosyltransferase activity; GO:0009058~biosynthetic process; GO:0009605~response to external stimulus; GO:0009607…	-	K13496~UGT73C:UDP-glucosyltransferase 73C	ko01110~Biosynthesis of secondary metabolites	-	R08076	RC00005,RC00059	ko00000,ko01000,ko01003	-	GT1	-	Viridiplantae	37J9T@33090,3GE9Z@35493,KOG1192@1,KOG1192@2759	NA|NA|NA	CG	Belongs to the UDP-glycosyltransferase family	sp|Q9AT54|SCGT_TOBAC Scopoletin glucosyltransferase OS=Nicotiana tabacum OX=4097 GN=TOGT1 PE=1 SV=1	tr|A0A061E105|A0A061E105_THECC UDP-glycosyltransferase 73B4, putative OS=Theobroma cacao OX=3641 GN=TCM_007099 PE=4 SV=1	gi|590686786|ref|XP_007042481.1| UDP-glycosyltransferase 73B4, putative [Theobroma cacao]	AT4G34131.1 pep:known chromosome:TAIR10:4:16343057:16344818:-1 gene:AT4G34131 transcript:AT4G34131.1 description:"UDP-glycosyltransferase 73B3"	cd03784 GT1_Gtf_like	-	G3DSA:3.40.50.2000	PF00201 UDP-glucoronosyl and UDP-glucosyl transferase	-	-	-	SSF53756	-
Mipan01bG0188800	3641.EOX98312	1.5e-240	838.6	Streptophyta	-	GO:0003674~molecular_function; GO:0003824~catalytic activity; GO:0005575~cellular_component; GO:0005622~intracellular anatomical structure; GO:0005623~obsolete cell; GO:0005737~cytoplasm; GO:0005829~cytosol; GO:0008150~biological_process; GO:0008152~metabolic process; GO:0008194~UDP-glycosyltransferase activity; GO:0009058~biosynthetic process; GO:0009605~response to external stimulus; GO:0009607…	-	K13496~UGT73C:UDP-glucosyltransferase 73C	ko01110~Biosynthesis of secondary metabolites	-	R08076	RC00005,RC00059	ko00000,ko01000,ko01003	-	GT1	-	Viridiplantae	37J9T@33090,3GE9Z@35493,KOG1192@1,KOG1192@2759	NA|NA|NA	CG	Belongs to the UDP-glycosyltransferase family	sp|Q9AT54|SCGT_TOBAC Scopoletin glucosyltransferase OS=Nicotiana tabacum OX=4097 GN=TOGT1 PE=1 SV=1	tr|A0A061E105|A0A061E105_THECC UDP-glycosyltransferase 73B4, putative OS=Theobroma cacao OX=3641 GN=TCM_007099 PE=4 SV=1	gi|590686786|ref|XP_007042481.1| UDP-glycosyltransferase 73B4, putative [Theobroma cacao]	AT4G34131.1 pep:known chromosome:TAIR10:4:16343057:16344818:-1 gene:AT4G34131 transcript:AT4G34131.1 description:"UDP-glycosyltransferase 73B3"	cd03784 GT1_Gtf_like	Coil	G3DSA:3.40.50.2000	PF00201 UDP-glucoronosyl and UDP-glucosyl transferase	-	-	-	SSF53756	-
Mipan01bG0188900	3641.EOX98312	2.1e-210	738.4	Streptophyta	-	GO:0003674~molecular_function; GO:0003824~catalytic activity; GO:0005575~cellular_component; GO:0005622~intracellular anatomical structure; GO:0005623~obsolete cell; GO:0005737~cytoplasm; GO:0005829~cytosol; GO:0008150~biological_process; GO:0008152~metabolic process; GO:0008194~UDP-glycosyltransferase activity; GO:0009058~biosynthetic process; GO:0009605~response to external stimulus; GO:0009607…	-	K13496~UGT73C:UDP-glucosyltransferase 73C	ko01110~Biosynthesis of secondary metabolites	-	R08076	RC00005,RC00059	ko00000,ko01000,ko01003	-	GT1	-	Viridiplantae	37J9T@33090,3GE9Z@35493,KOG1192@1,KOG1192@2759	NA|NA|NA	CG	Belongs to the UDP-glycosyltransferase family	sp|Q9AT54|SCGT_TOBAC Scopoletin glucosyltransferase OS=Nicotiana tabacum OX=4097 GN=TOGT1 PE=1 SV=1	tr|A0A5D2WPE9|A0A5D2WPE9_GOSMU Uncharacterized protein OS=Gossypium mustelinum OX=34275 GN=E1A91_A12G023800v1 PE=4 SV=1	gi|590686786|ref|XP_007042481.1| UDP-glycosyltransferase 73B4, putative [Theobroma cacao]	AT2G15490.3 pep:known chromosome:TAIR10:2:6761635:6763474:1 gene:AT2G15490 transcript:AT2G15490.3 description:"UDP-glycosyltransferase 73B4"	cd03784 GT1_Gtf_like	Coil	G3DSA:3.40.50.2000	PF00201 UDP-glucoronosyl and UDP-glucosyl transferase	-	-	-	SSF53756	-
Mipan01bG0193200	3641.EOX98369	8.5e-206	723	Streptophyta	-	GO:0003674~molecular_function; GO:0003824~catalytic activity; GO:0005575~cellular_component; GO:0005622~intracellular anatomical structure; GO:0005623~obsolete cell; GO:0005737~cytoplasm; GO:0006725~cellular aromatic compound metabolic process; GO:0008150~biological_process; GO:0008152~metabolic process; GO:0008194~UDP-glycosyltransferase activity; GO:0009058~biosynthetic process; GO:0009314~resp…	2.4.1.120,2.4.1.210	K08236~E2.4.1.210:limonoid glucosyltransferase ; K13068~BRT1:sinapate 1-glucosyltransferase	ko00940~Phenylpropanoid biosynthesis	-	R02380	RC00005,RC00523	ko00000,ko00001,ko01000,ko01003	-	GT1	-	Viridiplantae	37T4R@33090,3GGD7@35493,KOG1192@1,KOG1192@2759	NA|NA|NA	CG	Belongs to the UDP-glycosyltransferase family	sp|Q9MB73|LGT_CITUN Limonoid UDP-glucosyltransferase OS=Citrus unshiu OX=55188 PE=2 SV=1	tr|A0A061E010|A0A061E010_THECC Glycosyltransferase OS=Theobroma cacao OX=3641 GN=TCM_007147 PE=3 SV=1	gi|590686988|ref|XP_007042538.1| UDP-Glycosyltransferase superfamily protein, putative [Theobroma cacao]	AT4G15480.1 pep:known chromosome:TAIR10:4:8848801:8850516:-1 gene:AT4G15480 transcript:AT4G15480.1 description:"UDP-glycosyltransferase 84A1"	-	-	G3DSA:3.40.50.2000	PF00201 UDP-glucoronosyl and UDP-glucosyl transferase	-	-	-	SSF53756	-
Mipan01bG0265200	3641.EOX99549	9.7e-141	506.5	Streptophyta	-	GO:0003674~molecular_function; GO:0003824~catalytic activity; GO:0008150~biological_process; GO:0008152~metabolic process; GO:0008168~methyltransferase activity; GO:0008757~S-adenosylmethionine-dependent methyltransferase activity; GO:0009812~flavonoid metabolic process; GO:0016740~transferase activity; GO:0016741~transferase activity, transferring one-carbon groups; GO:0030761~8-hydroxyquercitin…	2.1.1.240	K16040~ROMT:trans-resveratrol di-O-methyltransferase	ko00945~Stilbenoid, diarylheptanoid and gingerol biosynthesis	-	R09872	RC00003,RC01558	ko00000,ko00001,ko01000	-	-	-	Viridiplantae	37PX0@33090,3GFUM@35493,KOG3178@1,KOG3178@2759	NA|NA|NA	J	Belongs to the class I-like SAM-binding methyltransferase superfamily. Cation-independent O- methyltransferase family	sp|B0ZB57|OMT3_HUMLU Probable O-methyltransferase 3 OS=Humulus lupulus OX=3486 GN=OMT3 PE=2 SV=1	tr|A0A061E3D8|A0A061E3D8_THECC Flavonoid o-methyltransferase related OS=Theobroma cacao OX=3641 GN=TCM_008254 PE=3 SV=1	gi|590691205|ref|XP_007043718.1| Flavonoid o-methyltransferase related [Theobroma cacao]	AT4G35160.1 pep:known chromosome:TAIR10:4:16730760:16732811:-1 gene:AT4G35160 transcript:AT4G35160.1 description:"O-methyltransferase family protein"	-	-	G3DSA:1.10.10.10;G3DSA:3.40.50.150	PF08100 Dimerisation domain;PF00891 O-methyltransferase	TRANSMEMBRANE Region of a membrane-bound protein predicted to be embedded in the membrane.;CYTOPLASMIC_DOMAIN Region of a membrane-bound protein predicted to be outside the membrane, in the cytoplasm.;NON_CYTOPLASMIC_DOMAIN Region of a membrane-bound protein predicted to be outside the membrane, in the extracellular region.	-	-	SSF46785;SSF53335	-
Mipan01bG0293900	29730.Gorai.012G120300.1	1.8e-48	199.1	Streptophyta	-	GO:0005575~cellular_component; GO:0005622~intracellular anatomical structure; GO:0005623~obsolete cell; GO:0005634~nucleus; GO:0008150~biological_process; GO:0009314~response to radiation; GO:0009416~response to light stimulus; GO:0009605~response to external stimulus; GO:0009606~tropism; GO:0009628~response to abiotic stimulus; GO:0009629~response to gravity; GO:0009630~gravitropism; GO:0009642~…	-	-	-	-	-	-	-	-	-	-	Viridiplantae	2B481@1,2S0GF@2759,37UJM@33090,3GIZX@35493	NA|NA|NA	S	Short hypocotyl in white light1	sp|F4I3V6|SHW1_ARATH Protein SHORT HYPOCOTYL IN WHITE LIGHT 1 OS=Arabidopsis thaliana OX=3702 GN=SHW1 PE=1 SV=1	tr|A0A0B0MQ83|A0A0B0MQ83_GOSAR Uncharacterized protein OS=Gossypium arboreum OX=29729 GN=F383_26268 PE=4 SV=1	gi|728817666|gb|KHG02532.1| hypothetical protein F383_26268 [Gossypium arboreum]	AT1G69935.1 pep:known chromosome:TAIR10:1:26341801:26343126:-1 gene:AT1G69935 transcript:AT1G69935.1 description:"short hypocotyl in white light1"	-	-	-	-	TRANSMEMBRANE Region of a membrane-bound protein predicted to be embedded in the membrane.;CYTOPLASMIC_DOMAIN Region of a membrane-bound protein predicted to be outside the membrane, in the cytoplasm.;NON_CYTOPLASMIC_DOMAIN Region of a membrane-bound protein predicted to be outside the membrane, in the extracellular region.	-	-	-	-
Mipan01bG0398400	3641.EOY01913	5.8e-118	430.3	Streptophyta	-	GO:0003674~molecular_function; GO:0003824~catalytic activity; GO:0004518~nuclease activity; GO:0004540~ribonuclease activity; GO:0005575~cellular_component; GO:0005576~extracellular region; GO:0005618~cell wall; GO:0005623~obsolete cell; GO:0005886~plasma membrane; GO:0006139~nucleobase-containing compound metabolic process; GO:0006725~cellular aromatic compound metabolic process; GO:0006807~nitr…	3.1.27.1	K01166~RNASET2:ribonuclease T2	-	-	-	-	ko00000,ko01000,ko03016	-	-	-	Viridiplantae	37NG0@33090,3GD7G@35493,KOG1642@1,KOG1642@2759	NA|NA|NA	A	Belongs to the RNase T2 family	sp|P42813|RNS1_ARATH Ribonuclease 1 OS=Arabidopsis thaliana OX=3702 GN=RNS1 PE=1 SV=1	tr|A0A061EB84|A0A061EB84_THECC Ribonuclease 1 OS=Theobroma cacao OX=3641 GN=TCM_011700 PE=3 SV=1	gi|590700132|ref|XP_007046081.1| Ribonuclease 1 [Theobroma cacao]	AT2G02990.1 pep:known chromosome:TAIR10:2:873506:874811:1 gene:AT2G02990 transcript:AT2G02990.1 description:"Ribonuclease 1"	cd01061 RNase_T2_euk	-	G3DSA:3.90.730.10	PF00445 Ribonuclease T2 family	SIGNAL_PEPTIDE_N_REGION N-terminal region of a signal peptide.;SIGNAL_PEPTIDE_C_REGION C-terminal region of a signal peptide.;SIGNAL_PEPTIDE Signal peptide region;SIGNAL_PEPTIDE_H_REGION Hydrophobic region of a signal peptide.;NON_CYTOPLASMIC_DOMAIN Region of a membrane-bound protein predicted to be outside the membrane, in the extracellular region.	-	-	SSF55895	-
Mipan01bG0409600	3641.EOY02131	7.1e-129	466.8	Streptophyta	-	GO:0000003~reproduction; GO:0003002~regionalization; GO:0003006~developmental process involved in reproduction; GO:0003674~molecular_function; GO:0003700~DNA-binding transcription factor activity; GO:0005575~cellular_component; GO:0005622~intracellular anatomical structure; GO:0005623~obsolete cell; GO:0005634~nucleus; GO:0006355~regulation of transcription, DNA-templated; GO:0007275~multicellula…	-	-	-	-	-	-	-	-	-	-	Viridiplantae	37R3Z@33090,3G7F1@35493,KOG1721@1,KOG1721@2759	NA|NA|NA	S	Protein TRANSPARENT TESTA	sp|Q9FX68|ZWIP6_ARATH Zinc finger protein WIP6 OS=Arabidopsis thaliana OX=3702 GN=WIP6 PE=2 SV=1	tr|A0A061EB25|A0A061EB25_THECC C2H2-like zinc finger protein OS=Theobroma cacao OX=3641 GN=TCM_011858 PE=4 SV=1	gi|590701032|ref|XP_007046299.1| C2H2-like zinc finger protein [Theobroma cacao]	AT1G13290.1 pep:known chromosome:TAIR10:1:4550153:4551620:-1 gene:AT1G13290 transcript:AT1G13290.1 description:"Zinc finger protein WIP6"	-	-	G3DSA:3.30.160.60	PF12874 Zinc-finger of C2H2 type	-	-	SM00355	SSF57667	-
Mipan02aG0055800	3641.EOY05611	3e-152	544.7	Streptophyta	-	GO:0003674~molecular_function; GO:0003824~catalytic activity; GO:0006725~cellular aromatic compound metabolic process; GO:0008150~biological_process; GO:0008152~metabolic process; GO:0009056~catabolic process; GO:0009058~biosynthetic process; GO:0009698~phenylpropanoid metabolic process; GO:0009699~phenylpropanoid biosynthetic process; GO:0009717~isoflavonoid biosynthetic process; GO:0009987~cell…	4.2.1.105	K13258~HIDH:2-hydroxyisoflavanone dehydratase	ko00943~Isoflavonoid biosynthesis; ko01110~Biosynthesis of secondary metabolites	-	R06793,R07317,R07723	RC01632	ko00000,ko00001,ko01000	-	-	-	Viridiplantae	37R02@33090,3G8PY@35493,COG0657@1,KOG1515@2759	NA|NA|NA	V	Carboxylesterase	sp|Q5NUF4|HIDM_GLYEC 2-hydroxyisoflavanone dehydratase OS=Glycyrrhiza echinata OX=46348 GN=HIDM PE=1 SV=1	tr|A0A061EL86|A0A061EL86_THECC CXE carboxylesterase OS=Theobroma cacao OX=3641 GN=TCM_020570 PE=4 SV=1	gi|590657861|ref|XP_007034685.1| CXE carboxylesterase [Theobroma cacao]	AT1G47480.1 pep:known chromosome:TAIR10:1:17417579:17419432:1 gene:AT1G47480 transcript:AT1G47480.1 description:"Probable carboxylesterase 2"	-	-	G3DSA:3.40.50.1820	PF07859 alpha/beta hydrolase fold	-	-	-	SSF53474	-
Mipan02aG0109500	3641.EOY10142	8.8e-138	496.5	Streptophyta	-	GO:0003674~molecular_function; GO:0003824~catalytic activity; GO:0005575~cellular_component; GO:0005622~intracellular anatomical structure; GO:0005623~obsolete cell; GO:0005737~cytoplasm; GO:0005783~endoplasmic reticulum; GO:0005789~endoplasmic reticulum membrane; GO:0008150~biological_process; GO:0008152~metabolic process; GO:0009058~biosynthetic process; GO:0009718~anthocyanin-containing compou…	1.2.1.44	K09753~CCR:cinnamoyl-CoA reductase	ko00940~Phenylpropanoid biosynthesis; ko01100~Metabolic pathways; ko01110~Biosynthesis of secondary metabolites	M00039	R01615,R01941,R02193,R02220,R02506,R06569	RC00004,RC00566	ko00000,ko00001,ko00002,ko01000	-	-	-	Viridiplantae	37KA3@33090,3GDKR@35493,COG0451@1,KOG1502@2759	NA|NA|NA	V	Cinnamoyl-CoA reductase	sp|Q500U8|TKPR1_ARATH Tetraketide alpha-pyrone reductase 1 OS=Arabidopsis thaliana OX=3702 GN=TKPR1 PE=1 SV=1	tr|A0A1R3JP52|A0A1R3JP52_9ROSI Epimerase domain-containing protein OS=Corchorus olitorius OX=93759 GN=COLO4_15196 PE=4 SV=1	gi|229368454|gb|ACQ59093.1| cinnamoyl-CoA reductase 1 [Gossypium hirsutum]	AT2G23910.1 pep:known chromosome:TAIR10:2:10177834:10180064:1 gene:AT2G23910 transcript:AT2G23910.1 description:"NAD(P)-binding Rossmann-fold superfamily protein"	cd08958 FR_SDR_e	-	G3DSA:3.40.50.720	PF13460 NAD(P)H-binding	-	-	-	SSF51735	-
Mipan02aG0115100	3641.EOY10064	3.7e-218	764.2	Streptophyta	-	GO:0003674~molecular_function; GO:0003824~catalytic activity; GO:0005575~cellular_component; GO:0005622~intracellular anatomical structure; GO:0005623~obsolete cell; GO:0006629~lipid metabolic process; GO:0008150~biological_process; GO:0008152~metabolic process; GO:0008194~UDP-glycosyltransferase activity; GO:0008202~steroid metabolic process; GO:0009058~biosynthetic process; GO:0009314~response …	-	K13496~UGT73C:UDP-glucosyltransferase 73C	ko01110~Biosynthesis of secondary metabolites	-	R08076	RC00005,RC00059	ko00000,ko01000,ko01003	-	GT1	-	Viridiplantae	37J9T@33090,3G9KU@35493,KOG1192@1,KOG1192@2759	NA|NA|NA	CG	Belongs to the UDP-glycosyltransferase family	sp|Q9ZQ96|U73C3_ARATH UDP-glycosyltransferase 73C3 OS=Arabidopsis thaliana OX=3702 GN=UGT73C3 PE=2 SV=1	tr|A0A1R3J457|A0A1R3J457_COCAP Glycosyltransferase OS=Corchorus capsularis OX=210143 GN=CCACVL1_07736 PE=3 SV=1	gi|590639048|ref|XP_007029562.1| UDP-glycosyltransferase 73C5 [Theobroma cacao]	AT2G36780.1 pep:known chromosome:TAIR10:2:15417490:15419154:-1 gene:AT2G36780 transcript:AT2G36780.1 description:"UDP-glycosyltransferase 73C3"	-	-	G3DSA:3.40.50.2000	PF00201 UDP-glucoronosyl and UDP-glucosyl transferase	-	-	-	SSF53756	-
Mipan02aG0115300	29730.Gorai.013G181400.1	6.7e-212	743.4	Streptophyta	-	GO:0003674~molecular_function; GO:0003824~catalytic activity; GO:0005575~cellular_component; GO:0005622~intracellular anatomical structure; GO:0005623~obsolete cell; GO:0006629~lipid metabolic process; GO:0008150~biological_process; GO:0008152~metabolic process; GO:0008194~UDP-glycosyltransferase activity; GO:0008202~steroid metabolic process; GO:0009058~biosynthetic process; GO:0009314~response …	-	K13496~UGT73C:UDP-glucosyltransferase 73C	ko01110~Biosynthesis of secondary metabolites	-	R08076	RC00005,RC00059	ko00000,ko01000,ko01003	-	GT1	-	Viridiplantae	37J9T@33090,3G9KU@35493,KOG1192@1,KOG1192@2759	NA|NA|NA	CG	Belongs to the UDP-glycosyltransferase family	sp|Q9ZQ96|U73C3_ARATH UDP-glycosyltransferase 73C3 OS=Arabidopsis thaliana OX=3702 GN=UGT73C3 PE=2 SV=1	tr|A0A1R3J466|A0A1R3J466_COCAP Glycosyltransferase OS=Corchorus capsularis OX=210143 GN=CCACVL1_07735 PE=3 SV=1	gi|823265561|ref|XP_012465507.1| PREDICTED: UDP-glycosyltransferase 73C3-like [Gossypium raimondii]	AT2G36780.1 pep:known chromosome:TAIR10:2:15417490:15419154:-1 gene:AT2G36780 transcript:AT2G36780.1 description:"UDP-glycosyltransferase 73C3"	-	Coil	G3DSA:3.40.50.2000	PF00201 UDP-glucoronosyl and UDP-glucosyl transferase	-	-	-	SSF53756	-
Mipan02aG0116000	3641.EOY10054	9.8e-202	709.5	Streptophyta	-	GO:0003674~molecular_function; GO:0003824~catalytic activity; GO:0005575~cellular_component; GO:0005622~intracellular anatomical structure; GO:0005623~obsolete cell; GO:0008150~biological_process; GO:0008152~metabolic process; GO:0008194~UDP-glycosyltransferase activity; GO:0009058~biosynthetic process; GO:0009628~response to abiotic stimulus; GO:0009718~anthocyanin-containing compound biosynthet…	2.4.1.115,2.4.1.91	K10757~E2.4.1.91:flavonol 3-O-glucosyltransferase ; K12930~BZ1:anthocyanidin 3-O-glucosyltransferase ; K15787~UGT78D1:flavonol-3-O-rhamnosyltransferase	ko00942~Anthocyanin biosynthesis; ko00944~Flavone and flavonol biosynthesis; ko01100~Metabolic pathways; ko01110~Biosynthesis of secondary metabolites	-	R02158,R06534,R06535,R06536,R06611,R09802,R09803	RC00005,RC00171	ko00000,ko00001,ko01000,ko01003	-	GT1	-	Viridiplantae	37HP7@33090,3GABP@35493,KOG1192@1,KOG1192@2759	NA|NA|NA	CG	Belongs to the UDP-glycosyltransferase family	sp|P51094|UFOG_VITVI Anthocyanidin 3-O-glucosyltransferase UFGT OS=Vitis vinifera OX=29760 GN=UFGT PE=1 SV=2	tr|A0A1R3JU05|A0A1R3JU05_COCAP Glycosyltransferase OS=Corchorus capsularis OX=210143 GN=CCACVL1_04234 PE=3 SV=1	gi|590639011|ref|XP_007029552.1| UDP-glucosyl transferase 78D2, putative [Theobroma cacao]	AT5G17050.1 pep:known chromosome:TAIR10:5:5607788:5609492:-1 gene:AT5G17050 transcript:AT5G17050.1 description:"UDP-glycosyltransferase 78D2"	cd03784 GT1_Gtf_like	-	G3DSA:3.40.50.2000	PF00201 UDP-glucoronosyl and UDP-glucosyl transferase	SIGNAL_PEPTIDE_N_REGION N-terminal region of a signal peptide.;SIGNAL_PEPTIDE_C_REGION C-terminal region of a signal peptide.;SIGNAL_PEPTIDE Signal peptide region;NON_CYTOPLASMIC_DOMAIN Region of a membrane-bound protein predicted to be outside the membrane, in the extracellular region.;SIGNAL_PEPTIDE_H_REGION Hydrophobic region of a signal peptide.	-	-	SSF53756	-
Mipan02aG0118400	3641.EOY09994	1.2e-138	499.2	Streptophyta	-	GO:0000003~reproduction; GO:0000502~proteasome complex; GO:0003006~developmental process involved in reproduction; GO:0005575~cellular_component; GO:0005622~intracellular anatomical structure; GO:0005623~obsolete cell; GO:0005634~nucleus; GO:0005737~cytoplasm; GO:0005829~cytosol; GO:0005838~proteasome regulatory particle; GO:0006508~proteolysis; GO:0006511~ubiquitin-dependent protein catabolic pr…	-	K03031~PSMD8,RPN12:26S proteasome regulatory subunit N12	ko03050~Proteasome	M00341	-	-	ko00000,ko00001,ko00002,ko03051	-	-	-	Viridiplantae	37Q6D@33090,3G8CZ@35493,KOG3151@1,KOG3151@2759	NA|NA|NA	O	26S proteasome non-ATPase regulatory subunit	sp|Q9SGW3|PSD8A_ARATH 26S proteasome non-ATPase regulatory subunit 8 homolog A OS=Arabidopsis thaliana OX=3702 GN=RPN12A PE=1 SV=1	tr|A0A061F645|A0A061F645_THECC Regulatory particle non-ATPase 12A isoform 1 OS=Theobroma cacao OX=3641 GN=TCM_025368 PE=4 SV=1	gi|590638798|ref|XP_007029492.1| Regulatory particle non-ATPase 12A isoform 1 [Theobroma cacao]	AT1G64520.1 pep:known chromosome:TAIR10:1:23956386:23958322:1 gene:AT1G64520 transcript:AT1G64520.1 description:"26S proteasome non-ATPase regulatory subunit 8 homolog A"	-	-	G3DSA:1.10.10.10	PF10075 CSN8/PSMD8/EIF3K family	-	-	-	-	-
Mipan02aG0135100	3641.EOY09743	1.2e-172	612.5	Streptophyta	FLS4	GO:0003674~molecular_function; GO:0003824~catalytic activity; GO:0008150~biological_process; GO:0008152~metabolic process; GO:0009058~biosynthetic process; GO:0009314~response to radiation; GO:0009416~response to light stimulus; GO:0009628~response to abiotic stimulus; GO:0009719~response to endogenous stimulus; GO:0009725~response to hormone; GO:0009733~response to auxin; GO:0009812~flavonoid me…	1.14.11.23	K05278~FLS:flavonol synthase	ko00941~Flavonoid biosynthesis; ko01100~Metabolic pathways; ko01110~Biosynthesis of secondary metabolites	-	R02160,R03126,R06539,R08082	RC00657	ko00000,ko00001,ko01000	-	-	-	Viridiplantae	37JSP@33090,3GAY3@35493,COG3491@1,KOG0143@2759	NA|NA|NA	Q	Belongs to the iron ascorbate-dependent oxidoreductase family	sp|Q9ZWQ9|FLS_CITUN Flavonol synthase/flavanone 3-hydroxylase OS=Citrus unshiu OX=55188 GN=FLS PE=1 SV=1	tr|A0A1R3IL65|A0A1R3IL65_COCAP Oxoglutarate/iron-dependent dioxygenase OS=Corchorus capsularis OX=210143 GN=CCACVL1_11430 PE=3 SV=1	gi|590637878|ref|XP_007029241.1| Flavonol synthase [Theobroma cacao]	AT5G08640.1 pep:known chromosome:TAIR10:5:2803958:2805447:1 gene:AT5G08640 transcript:AT5G08640.1 description:"Flavonol synthase/flavanone 3-hydroxylase"	-	-	G3DSA:2.60.120.330	PF14226 non-haem dioxygenase in morphine synthesis N-terminal;PF03171 2OG-Fe(II) oxygenase superfamily	-	-	-	SSF51197	-
Mipan02aG0148800	3641.EOY08759	4.3e-278	963.4	Streptophyta	-	GO:0003674~molecular_function; GO:0003824~catalytic activity; GO:0004497~monooxygenase activity; GO:0005488~binding; GO:0005515~protein binding; GO:0005575~cellular_component; GO:0005622~intracellular anatomical structure; GO:0005623~obsolete cell; GO:0005737~cytoplasm; GO:0005739~mitochondrion; GO:0005783~endoplasmic reticulum; GO:0005886~plasma membrane; GO:0006725~cellular aromatic compound me…	1.14.13.36	K09754~CYP98A,C3'H:5-O-(4-coumaroyl)-D-quinate 3'-monooxygenase	ko00940~Phenylpropanoid biosynthesis; ko00941~Flavonoid biosynthesis; ko00945~Stilbenoid, diarylheptanoid and gingerol biosynthesis; ko01100~Metabolic pathways; ko01110~Biosynthesis of secondary metabolites	M00039	R04342,R06582	RC00046	ko00000,ko00001,ko00002,ko00199,ko01000	-	-	-	Viridiplantae	37N5Y@33090,3GGFD@35493,COG2124@1,KOG0156@2759	NA|NA|NA	Q	cytochrome P450	sp|O48922|C98A2_SOYBN Cytochrome P450 98A2 OS=Glycine max OX=3847 GN=CYP98A2 PE=2 SV=1	tr|A0A0D2W1A8|A0A0D2W1A8_GOSRA Uncharacterized protein OS=Gossypium raimondii OX=29730 GN=B456_013G000900 PE=3 SV=1	gi|823259432|ref|XP_012462425.1| PREDICTED: cytochrome P450 98A2 [Gossypium raimondii]	AT2G40890.1 pep:known chromosome:TAIR10:2:17058053:17060652:-1 gene:AT2G40890 transcript:AT2G40890.1 description:"Cytochrome P450 98A3"	-	-	G3DSA:1.10.630.10	PF00067 Cytochrome P450	TRANSMEMBRANE Region of a membrane-bound protein predicted to be embedded in the membrane.;CYTOPLASMIC_DOMAIN Region of a membrane-bound protein predicted to be outside the membrane, in the cytoplasm.;NON_CYTOPLASMIC_DOMAIN Region of a membrane-bound protein predicted to be outside the membrane, in the extracellular region.	PR00463 E-class P450 group I signature;PR00385 P450 superfamily signature	-	SSF48264	-
Mipan02aG0156800	3641.EOX95009	3.7e-72	277.7	Streptophyta	GSTF2	GO:0001101~response to acid chemical; GO:0002239~response to oomycetes; GO:0002376~immune system process; GO:0003674~molecular_function; GO:0003824~catalytic activity; GO:0004364~glutathione transferase activity; GO:0005488~binding; GO:0005507~copper ion binding; GO:0005515~protein binding; GO:0005575~cellular_component; GO:0005576~extracellular region; GO:0005618~cell wall; GO:0005622~intracellu…	2.5.1.18	K00799~GST,gst:glutathione S-transferase	ko00480~Glutathione metabolism	-	R03522,R07002,R07003,R07004,R07023,R07024,R07025,R07026,R07069,R07070,R07083,R07084,R07091,R07092,R07093,R07094,R07100,R07113,R07116,R08280,R09409,R11905	RC00004,RC00069,RC00840,RC00948,RC01704,RC01705,RC01706,RC01758,RC01759,RC01765,RC01767,RC01769,RC02243,RC02527,RC02939,RC02940,RC02942,RC02943,RC02944	ko00000,ko00001,ko01000,ko02000	1.A.12.2.2,1.A.12.3.2	-	-	Viridiplantae	37I4E@33090,3GBH9@35493,COG0625@1,KOG0867@2759	NA|NA|NA	O	Belongs to the GST superfamily	sp|P46423|GSTF_HYOMU Glutathione S-transferase OS=Hyoscyamus muticus OX=35626 PE=1 SV=1	tr|A0A061DQB7|A0A061DQB7_THECC Glutathione S-transferase 7 isoform 1 OS=Theobroma cacao OX=3641 GN=TCM_004593 PE=3 SV=1	gi|590718610|ref|XP_007050852.1| Glutathione S-transferase 7 isoform 1 [Theobroma cacao]	AT1G02930.1 pep:known chromosome:TAIR10:1:661177:662427:-1 gene:AT1G02930 transcript:AT1G02930.1 description:"Glutathione S-transferase F6"	cd03187 GST_C_Phi	-	G3DSA:1.20.1050.10;G3DSA:3.40.30.10	PF02798 Glutathione S-transferase, N-terminal domain;PF00043 Glutathione S-transferase, C-terminal domain	-	-	-	SSF52833;SSF47616	-
Mipan02aG0157000	3641.EOX95009	7.7e-69	268.1	Streptophyta	GSTF2	GO:0001101~response to acid chemical; GO:0002239~response to oomycetes; GO:0002376~immune system process; GO:0003674~molecular_function; GO:0003824~catalytic activity; GO:0004364~glutathione transferase activity; GO:0005488~binding; GO:0005507~copper ion binding; GO:0005515~protein binding; GO:0005575~cellular_component; GO:0005576~extracellular region; GO:0005618~cell wall; GO:0005622~intracellu…	2.5.1.18	K00799~GST,gst:glutathione S-transferase	ko00480~Glutathione metabolism	-	R03522,R07002,R07003,R07004,R07023,R07024,R07025,R07026,R07069,R07070,R07083,R07084,R07091,R07092,R07093,R07094,R07100,R07113,R07116,R08280,R09409,R11905	RC00004,RC00069,RC00840,RC00948,RC01704,RC01705,RC01706,RC01758,RC01759,RC01765,RC01767,RC01769,RC02243,RC02527,RC02939,RC02940,RC02942,RC02943,RC02944	ko00000,ko00001,ko01000,ko02000	1.A.12.2.2,1.A.12.3.2	-	-	Viridiplantae	37I4E@33090,3GBH9@35493,COG0625@1,KOG0867@2759	NA|NA|NA	O	Belongs to the GST superfamily	sp|P42760|GSTF6_ARATH Glutathione S-transferase F6 OS=Arabidopsis thaliana OX=3702 GN=GSTF6 PE=2 SV=2	tr|A0A061DQB7|A0A061DQB7_THECC Glutathione S-transferase 7 isoform 1 OS=Theobroma cacao OX=3641 GN=TCM_004593 PE=3 SV=1	gi|590718610|ref|XP_007050852.1| Glutathione S-transferase 7 isoform 1 [Theobroma cacao]	AT1G02930.1 pep:known chromosome:TAIR10:1:661177:662427:-1 gene:AT1G02930 transcript:AT1G02930.1 description:"Glutathione S-transferase F6"	cd03187 GST_C_Phi;cd12373 RRM_SRSF3_like	-	G3DSA:3.30.70.330;G3DSA:4.10.60.10;G3DSA:1.20.1050.10;G3DSA:3.40.30.10	PF02798 Glutathione S-transferase, N-terminal domain;PF00076 RNA recognition motif. (a.k.a. RRM, RBD, or RNP domain);PF00098 Zinc knuckle;PF00043 Glutathione S-transferase, C-terminal domain	-	-	SM00360;SM00343	SSF53756;SSF52833;SSF47616;SSF57756;SSF54928	-
Mipan02aG0178600	29730.Gorai.003G089200.1	2.9e-132	478.4	Streptophyta	-	GO:0000003~reproduction; GO:0000902~cell morphogenesis; GO:0000904~cell morphogenesis involved in differentiation; GO:0001709~cell fate determination; GO:0003006~developmental process involved in reproduction; GO:0003674~molecular_function; GO:0003700~DNA-binding transcription factor activity; GO:0005575~cellular_component; GO:0005622~intracellular anatomical structure; GO:0005623~obsolete cell; …	-	-	-	-	-	-	-	-	-	-	Viridiplantae	37PT4@33090,3G78N@35493,KOG1721@1,KOG1721@2759	NA|NA|NA	S	Protein TRANSPARENT TESTA	sp|Q9SVY1|ZWIP2_ARATH Zinc finger protein WIP2 OS=Arabidopsis thaliana OX=3702 GN=WIP2 PE=1 SV=1	tr|A0A5D2LML0|A0A5D2LML0_GOSTO Uncharacterized protein OS=Gossypium tomentosum OX=34277 GN=ES332_D03G089400v1 PE=4 SV=1	gi|823141624|ref|XP_012470631.1| PREDICTED: zinc finger protein WIP2-like [Gossypium raimondii]	AT3G57670.1 pep:known chromosome:TAIR10:3:21370903:21373446:1 gene:AT3G57670 transcript:AT3G57670.1 description:"Zinc finger protein WIP2"	-	Coil	G3DSA:3.30.160.60;G3DSA:3.30.40.10	-	-	-	SM00355	SSF57667	-
Mipan02aG0231600	3641.EOY08011	6e-216	756.9	Streptophyta	-	GO:0003674~molecular_function; GO:0003824~catalytic activity; GO:0005575~cellular_component; GO:0005622~intracellular anatomical structure; GO:0005623~obsolete cell; GO:0006629~lipid metabolic process; GO:0008150~biological_process; GO:0008152~metabolic process; GO:0008194~UDP-glycosyltransferase activity; GO:0008202~steroid metabolic process; GO:0009058~biosynthetic process; GO:0009314~response …	-	K13496~UGT73C:UDP-glucosyltransferase 73C	ko01110~Biosynthesis of secondary metabolites	-	R08076	RC00005,RC00059	ko00000,ko01000,ko01003	-	GT1	-	Viridiplantae	37J9T@33090,3G9KU@35493,KOG1192@1,KOG1192@2759	NA|NA|NA	CG	Belongs to the UDP-glycosyltransferase family	sp|Q9ZQ95|U73C6_ARATH UDP-glycosyltransferase 73C6 OS=Arabidopsis thaliana OX=3702 GN=UGT73C6 PE=2 SV=1	tr|A0A061ET48|A0A061ET48_THECC Glycosyltransferase OS=Theobroma cacao OX=3641 GN=TCM_022334 PE=3 SV=1	gi|590631242|ref|XP_007027509.1| Don-glucosyltransferase 1, putative [Theobroma cacao]	AT2G36790.1 pep:known chromosome:TAIR10:2:15420190:15421866:-1 gene:AT2G36790 transcript:AT2G36790.1 description:"UDP-glycosyltransferase 73C6"	-	Coil	G3DSA:3.40.50.2000	PF00201 UDP-glucoronosyl and UDP-glucosyl transferase	SIGNAL_PEPTIDE_N_REGION N-terminal region of a signal peptide.;SIGNAL_PEPTIDE_C_REGION C-terminal region of a signal peptide.;SIGNAL_PEPTIDE Signal peptide region;NON_CYTOPLASMIC_DOMAIN Region of a membrane-bound protein predicted to be outside the membrane, in the extracellular region.;SIGNAL_PEPTIDE_H_REGION Hydrophobic region of a signal peptide.	-	-	SSF53756	-
Mipan02aG0231700	3641.EOY08011	2.3e-228	798.1	Streptophyta	-	GO:0003674~molecular_function; GO:0003824~catalytic activity; GO:0005575~cellular_component; GO:0005622~intracellular anatomical structure; GO:0005623~obsolete cell; GO:0006629~lipid metabolic process; GO:0008150~biological_process; GO:0008152~metabolic process; GO:0008194~UDP-glycosyltransferase activity; GO:0008202~steroid metabolic process; GO:0009058~biosynthetic process; GO:0009314~response …	-	K13496~UGT73C:UDP-glucosyltransferase 73C	ko01110~Biosynthesis of secondary metabolites	-	R08076	RC00005,RC00059	ko00000,ko01000,ko01003	-	GT1	-	Viridiplantae	37J9T@33090,3G9KU@35493,KOG1192@1,KOG1192@2759	NA|NA|NA	CG	Belongs to the UDP-glycosyltransferase family	sp|Q9ZQ94|U73C5_ARATH UDP-glycosyltransferase 73C5 OS=Arabidopsis thaliana OX=3702 GN=UGT73C5 PE=2 SV=1	tr|A0A061ET48|A0A061ET48_THECC Glycosyltransferase OS=Theobroma cacao OX=3641 GN=TCM_022334 PE=3 SV=1	gi|590631242|ref|XP_007027509.1| Don-glucosyltransferase 1, putative [Theobroma cacao]	AT2G36800.1 pep:known chromosome:TAIR10:2:15423380:15425016:-1 gene:AT2G36800 transcript:AT2G36800.1 description:"UDP-glycosyltransferase 73C5"	-	-	G3DSA:3.40.50.2000	PF00201 UDP-glucoronosyl and UDP-glucosyl transferase	-	-	-	SSF53756	-
Mipan02bG0056000	3641.EOY05611	6.7e-152	543.5	Streptophyta	-	GO:0003674~molecular_function; GO:0003824~catalytic activity; GO:0006725~cellular aromatic compound metabolic process; GO:0008150~biological_process; GO:0008152~metabolic process; GO:0009056~catabolic process; GO:0009058~biosynthetic process; GO:0009698~phenylpropanoid metabolic process; GO:0009699~phenylpropanoid biosynthetic process; GO:0009717~isoflavonoid biosynthetic process; GO:0009987~cell…	4.2.1.105	K13258~HIDH:2-hydroxyisoflavanone dehydratase	ko00943~Isoflavonoid biosynthesis; ko01110~Biosynthesis of secondary metabolites	-	R06793,R07317,R07723	RC01632	ko00000,ko00001,ko01000	-	-	-	Viridiplantae	37R02@33090,3G8PY@35493,COG0657@1,KOG1515@2759	NA|NA|NA	V	Carboxylesterase	sp|Q5NUF4|HIDM_GLYEC 2-hydroxyisoflavanone dehydratase OS=Glycyrrhiza echinata OX=46348 GN=HIDM PE=1 SV=1	tr|A0A061EL86|A0A061EL86_THECC CXE carboxylesterase OS=Theobroma cacao OX=3641 GN=TCM_020570 PE=4 SV=1	gi|590657861|ref|XP_007034685.1| CXE carboxylesterase [Theobroma cacao]	AT1G47480.1 pep:known chromosome:TAIR10:1:17417579:17419432:1 gene:AT1G47480 transcript:AT1G47480.1 description:"Probable carboxylesterase 2"	-	-	G3DSA:3.40.50.1820	PF07859 alpha/beta hydrolase fold	-	-	-	SSF53474	-
Mipan02bG0110800	3641.EOY10142	8.8e-138	496.5	Streptophyta	-	GO:0003674~molecular_function; GO:0003824~catalytic activity; GO:0005575~cellular_component; GO:0005622~intracellular anatomical structure; GO:0005623~obsolete cell; GO:0005737~cytoplasm; GO:0005783~endoplasmic reticulum; GO:0005789~endoplasmic reticulum membrane; GO:0008150~biological_process; GO:0008152~metabolic process; GO:0009058~biosynthetic process; GO:0009718~anthocyanin-containing compou…	1.2.1.44	K09753~CCR:cinnamoyl-CoA reductase	ko00940~Phenylpropanoid biosynthesis; ko01100~Metabolic pathways; ko01110~Biosynthesis of secondary metabolites	M00039	R01615,R01941,R02193,R02220,R02506,R06569	RC00004,RC00566	ko00000,ko00001,ko00002,ko01000	-	-	-	Viridiplantae	37KA3@33090,3GDKR@35493,COG0451@1,KOG1502@2759	NA|NA|NA	V	Cinnamoyl-CoA reductase	sp|Q500U8|TKPR1_ARATH Tetraketide alpha-pyrone reductase 1 OS=Arabidopsis thaliana OX=3702 GN=TKPR1 PE=1 SV=1	tr|A0A1R3JP52|A0A1R3JP52_9ROSI Epimerase domain-containing protein OS=Corchorus olitorius OX=93759 GN=COLO4_15196 PE=4 SV=1	gi|229368454|gb|ACQ59093.1| cinnamoyl-CoA reductase 1 [Gossypium hirsutum]	AT2G23910.1 pep:known chromosome:TAIR10:2:10177834:10180064:1 gene:AT2G23910 transcript:AT2G23910.1 description:"NAD(P)-binding Rossmann-fold superfamily protein"	cd08958 FR_SDR_e	-	G3DSA:3.40.50.720	PF13460 NAD(P)H-binding	-	-	-	SSF51735	-
Mipan02bG0116400	3641.EOY10064	3.7e-218	764.2	Streptophyta	-	GO:0003674~molecular_function; GO:0003824~catalytic activity; GO:0005575~cellular_component; GO:0005622~intracellular anatomical structure; GO:0005623~obsolete cell; GO:0006629~lipid metabolic process; GO:0008150~biological_process; GO:0008152~metabolic process; GO:0008194~UDP-glycosyltransferase activity; GO:0008202~steroid metabolic process; GO:0009058~biosynthetic process; GO:0009314~response …	-	K13496~UGT73C:UDP-glucosyltransferase 73C	ko01110~Biosynthesis of secondary metabolites	-	R08076	RC00005,RC00059	ko00000,ko01000,ko01003	-	GT1	-	Viridiplantae	37J9T@33090,3G9KU@35493,KOG1192@1,KOG1192@2759	NA|NA|NA	CG	Belongs to the UDP-glycosyltransferase family	sp|Q9ZQ96|U73C3_ARATH UDP-glycosyltransferase 73C3 OS=Arabidopsis thaliana OX=3702 GN=UGT73C3 PE=2 SV=1	tr|A0A1R3J457|A0A1R3J457_COCAP Glycosyltransferase OS=Corchorus capsularis OX=210143 GN=CCACVL1_07736 PE=3 SV=1	gi|590639048|ref|XP_007029562.1| UDP-glycosyltransferase 73C5 [Theobroma cacao]	AT2G36780.1 pep:known chromosome:TAIR10:2:15417490:15419154:-1 gene:AT2G36780 transcript:AT2G36780.1 description:"UDP-glycosyltransferase 73C3"	-	-	G3DSA:3.40.50.2000	PF00201 UDP-glucoronosyl and UDP-glucosyl transferase	-	-	-	SSF53756	-
Mipan02bG0116600	29730.Gorai.013G181400.1	2.3e-212	745	Streptophyta	-	GO:0003674~molecular_function; GO:0003824~catalytic activity; GO:0005575~cellular_component; GO:0005622~intracellular anatomical structure; GO:0005623~obsolete cell; GO:0006629~lipid metabolic process; GO:0008150~biological_process; GO:0008152~metabolic process; GO:0008194~UDP-glycosyltransferase activity; GO:0008202~steroid metabolic process; GO:0009058~biosynthetic process; GO:0009314~response …	-	K13496~UGT73C:UDP-glucosyltransferase 73C	ko01110~Biosynthesis of secondary metabolites	-	R08076	RC00005,RC00059	ko00000,ko01000,ko01003	-	GT1	-	Viridiplantae	37J9T@33090,3G9KU@35493,KOG1192@1,KOG1192@2759	NA|NA|NA	CG	Belongs to the UDP-glycosyltransferase family	sp|Q9ZQ96|U73C3_ARATH UDP-glycosyltransferase 73C3 OS=Arabidopsis thaliana OX=3702 GN=UGT73C3 PE=2 SV=1	tr|A0A1R3J466|A0A1R3J466_COCAP Glycosyltransferase OS=Corchorus capsularis OX=210143 GN=CCACVL1_07735 PE=3 SV=1	gi|823265561|ref|XP_012465507.1| PREDICTED: UDP-glycosyltransferase 73C3-like [Gossypium raimondii]	AT2G36780.1 pep:known chromosome:TAIR10:2:15417490:15419154:-1 gene:AT2G36780 transcript:AT2G36780.1 description:"UDP-glycosyltransferase 73C3"	-	Coil	G3DSA:3.40.50.2000	PF00201 UDP-glucoronosyl and UDP-glucosyl transferase	-	-	-	SSF53756	-
Mipan02bG0117100	3641.EOY10054	3.4e-202	711.1	Streptophyta	-	GO:0003674~molecular_function; GO:0003824~catalytic activity; GO:0005575~cellular_component; GO:0005622~intracellular anatomical structure; GO:0005623~obsolete cell; GO:0008150~biological_process; GO:0008152~metabolic process; GO:0008194~UDP-glycosyltransferase activity; GO:0009058~biosynthetic process; GO:0009628~response to abiotic stimulus; GO:0009718~anthocyanin-containing compound biosynthet…	2.4.1.115,2.4.1.91	K10757~E2.4.1.91:flavonol 3-O-glucosyltransferase ; K12930~BZ1:anthocyanidin 3-O-glucosyltransferase ; K15787~UGT78D1:flavonol-3-O-rhamnosyltransferase	ko00942~Anthocyanin biosynthesis; ko00944~Flavone and flavonol biosynthesis; ko01100~Metabolic pathways; ko01110~Biosynthesis of secondary metabolites	-	R02158,R06534,R06535,R06536,R06611,R09802,R09803	RC00005,RC00171	ko00000,ko00001,ko01000,ko01003	-	GT1	-	Viridiplantae	37HP7@33090,3GABP@35493,KOG1192@1,KOG1192@2759	NA|NA|NA	CG	Belongs to the UDP-glycosyltransferase family	sp|P51094|UFOG_VITVI Anthocyanidin 3-O-glucosyltransferase UFGT OS=Vitis vinifera OX=29760 GN=UFGT PE=1 SV=2	tr|A0A1R3JU05|A0A1R3JU05_COCAP Glycosyltransferase OS=Corchorus capsularis OX=210143 GN=CCACVL1_04234 PE=3 SV=1	gi|590639011|ref|XP_007029552.1| UDP-glucosyl transferase 78D2, putative [Theobroma cacao]	AT5G17050.1 pep:known chromosome:TAIR10:5:5607788:5609492:-1 gene:AT5G17050 transcript:AT5G17050.1 description:"UDP-glycosyltransferase 78D2"	cd03784 GT1_Gtf_like	-	G3DSA:3.40.50.2000	PF00201 UDP-glucoronosyl and UDP-glucosyl transferase	SIGNAL_PEPTIDE_N_REGION N-terminal region of a signal peptide.;SIGNAL_PEPTIDE_C_REGION C-terminal region of a signal peptide.;SIGNAL_PEPTIDE Signal peptide region;NON_CYTOPLASMIC_DOMAIN Region of a membrane-bound protein predicted to be outside the membrane, in the extracellular region.;SIGNAL_PEPTIDE_H_REGION Hydrophobic region of a signal peptide.	-	-	SSF53756	-
Mipan02bG0119500	3641.EOY09994	1.2e-138	499.2	Streptophyta	-	GO:0000003~reproduction; GO:0000502~proteasome complex; GO:0003006~developmental process involved in reproduction; GO:0005575~cellular_component; GO:0005622~intracellular anatomical structure; GO:0005623~obsolete cell; GO:0005634~nucleus; GO:0005737~cytoplasm; GO:0005829~cytosol; GO:0005838~proteasome regulatory particle; GO:0006508~proteolysis; GO:0006511~ubiquitin-dependent protein catabolic pr…	-	K03031~PSMD8,RPN12:26S proteasome regulatory subunit N12	ko03050~Proteasome	M00341	-	-	ko00000,ko00001,ko00002,ko03051	-	-	-	Viridiplantae	37Q6D@33090,3G8CZ@35493,KOG3151@1,KOG3151@2759	NA|NA|NA	O	26S proteasome non-ATPase regulatory subunit	sp|Q9SGW3|PSD8A_ARATH 26S proteasome non-ATPase regulatory subunit 8 homolog A OS=Arabidopsis thaliana OX=3702 GN=RPN12A PE=1 SV=1	tr|A0A061F645|A0A061F645_THECC Regulatory particle non-ATPase 12A isoform 1 OS=Theobroma cacao OX=3641 GN=TCM_025368 PE=4 SV=1	gi|590638798|ref|XP_007029492.1| Regulatory particle non-ATPase 12A isoform 1 [Theobroma cacao]	AT1G64520.1 pep:known chromosome:TAIR10:1:23956386:23958322:1 gene:AT1G64520 transcript:AT1G64520.1 description:"26S proteasome non-ATPase regulatory subunit 8 homolog A"	-	-	G3DSA:1.10.10.10	PF10075 CSN8/PSMD8/EIF3K family	-	-	-	-	-
Mipan02bG0135400	3641.EOY09743	1.2e-172	612.5	Streptophyta	FLS4	GO:0003674~molecular_function; GO:0003824~catalytic activity; GO:0008150~biological_process; GO:0008152~metabolic process; GO:0009058~biosynthetic process; GO:0009314~response to radiation; GO:0009416~response to light stimulus; GO:0009628~response to abiotic stimulus; GO:0009719~response to endogenous stimulus; GO:0009725~response to hormone; GO:0009733~response to auxin; GO:0009812~flavonoid me…	1.14.11.23	K05278~FLS:flavonol synthase	ko00941~Flavonoid biosynthesis; ko01100~Metabolic pathways; ko01110~Biosynthesis of secondary metabolites	-	R02160,R03126,R06539,R08082	RC00657	ko00000,ko00001,ko01000	-	-	-	Viridiplantae	37JSP@33090,3GAY3@35493,COG3491@1,KOG0143@2759	NA|NA|NA	Q	Belongs to the iron ascorbate-dependent oxidoreductase family	sp|Q9ZWQ9|FLS_CITUN Flavonol synthase/flavanone 3-hydroxylase OS=Citrus unshiu OX=55188 GN=FLS PE=1 SV=1	tr|A0A1R3IL65|A0A1R3IL65_COCAP Oxoglutarate/iron-dependent dioxygenase OS=Corchorus capsularis OX=210143 GN=CCACVL1_11430 PE=3 SV=1	gi|590637878|ref|XP_007029241.1| Flavonol synthase [Theobroma cacao]	AT5G08640.1 pep:known chromosome:TAIR10:5:2803958:2805447:1 gene:AT5G08640 transcript:AT5G08640.1 description:"Flavonol synthase/flavanone 3-hydroxylase"	-	-	G3DSA:2.60.120.330	PF14226 non-haem dioxygenase in morphine synthesis N-terminal;PF03171 2OG-Fe(II) oxygenase superfamily	-	-	-	SSF51197	-
Mipan02bG0149400	29730.Gorai.013G000900.1	2.1e-140	505	Streptophyta	-	GO:0003674~molecular_function; GO:0003824~catalytic activity; GO:0004497~monooxygenase activity; GO:0005488~binding; GO:0005515~protein binding; GO:0005575~cellular_component; GO:0005622~intracellular anatomical structure; GO:0005623~obsolete cell; GO:0005737~cytoplasm; GO:0005739~mitochondrion; GO:0005783~endoplasmic reticulum; GO:0005886~plasma membrane; GO:0006725~cellular aromatic compound me…	1.14.13.36	K09754~CYP98A,C3'H:5-O-(4-coumaroyl)-D-quinate 3'-monooxygenase	ko00940~Phenylpropanoid biosynthesis; ko00941~Flavonoid biosynthesis; ko00945~Stilbenoid, diarylheptanoid and gingerol biosynthesis; ko01100~Metabolic pathways; ko01110~Biosynthesis of secondary metabolites	M00039	R04342,R06582	RC00046	ko00000,ko00001,ko00002,ko00199,ko01000	-	-	-	Viridiplantae	37N5Y@33090,3GGFD@35493,COG2124@1,KOG0156@2759	NA|NA|NA	Q	cytochrome P450	sp|O48922|C98A2_SOYBN Cytochrome P450 98A2 OS=Glycine max OX=3847 GN=CYP98A2 PE=2 SV=1	tr|L0ELZ4|L0ELZ4_9ROSI Putative p-coumarate 3-hydroxylase OS=Hibiscus cannabinus OX=229543 GN=C3H PE=2 SV=1	gi|430737150|gb|AGA60530.1| putative p-coumarate 3-hydroxylase [Hibiscus cannabinus]	AT2G40890.1 pep:known chromosome:TAIR10:2:17058053:17060652:-1 gene:AT2G40890 transcript:AT2G40890.1 description:"Cytochrome P450 98A3"	-	-	G3DSA:1.10.630.10	PF00067 Cytochrome P450	-	PR00463 E-class P450 group I signature;PR00385 P450 superfamily signature	-	SSF48264	-
Mipan02bG0158000	3641.EOX95009	3.7e-72	277.7	Streptophyta	GSTF2	GO:0001101~response to acid chemical; GO:0002239~response to oomycetes; GO:0002376~immune system process; GO:0003674~molecular_function; GO:0003824~catalytic activity; GO:0004364~glutathione transferase activity; GO:0005488~binding; GO:0005507~copper ion binding; GO:0005515~protein binding; GO:0005575~cellular_component; GO:0005576~extracellular region; GO:0005618~cell wall; GO:0005622~intracellu…	2.5.1.18	K00799~GST,gst:glutathione S-transferase	ko00480~Glutathione metabolism	-	R03522,R07002,R07003,R07004,R07023,R07024,R07025,R07026,R07069,R07070,R07083,R07084,R07091,R07092,R07093,R07094,R07100,R07113,R07116,R08280,R09409,R11905	RC00004,RC00069,RC00840,RC00948,RC01704,RC01705,RC01706,RC01758,RC01759,RC01765,RC01767,RC01769,RC02243,RC02527,RC02939,RC02940,RC02942,RC02943,RC02944	ko00000,ko00001,ko01000,ko02000	1.A.12.2.2,1.A.12.3.2	-	-	Viridiplantae	37I4E@33090,3GBH9@35493,COG0625@1,KOG0867@2759	NA|NA|NA	O	Belongs to the GST superfamily	sp|P46423|GSTF_HYOMU Glutathione S-transferase OS=Hyoscyamus muticus OX=35626 PE=1 SV=1	tr|A0A061DQB7|A0A061DQB7_THECC Glutathione S-transferase 7 isoform 1 OS=Theobroma cacao OX=3641 GN=TCM_004593 PE=3 SV=1	gi|590718610|ref|XP_007050852.1| Glutathione S-transferase 7 isoform 1 [Theobroma cacao]	AT1G02930.1 pep:known chromosome:TAIR10:1:661177:662427:-1 gene:AT1G02930 transcript:AT1G02930.1 description:"Glutathione S-transferase F6"	cd03187 GST_C_Phi	-	G3DSA:1.20.1050.10;G3DSA:3.40.30.10	PF02798 Glutathione S-transferase, N-terminal domain;PF00043 Glutathione S-transferase, C-terminal domain	-	-	-	SSF52833;SSF47616	-
Mipan02bG0158200	3641.EOX95009	1.2e-48	200.3	Streptophyta	GSTF2	GO:0001101~response to acid chemical; GO:0002239~response to oomycetes; GO:0002376~immune system process; GO:0003674~molecular_function; GO:0003824~catalytic activity; GO:0004364~glutathione transferase activity; GO:0005488~binding; GO:0005507~copper ion binding; GO:0005515~protein binding; GO:0005575~cellular_component; GO:0005576~extracellular region; GO:0005618~cell wall; GO:0005622~intracellu…	2.5.1.18	K00799~GST,gst:glutathione S-transferase	ko00480~Glutathione metabolism	-	R03522,R07002,R07003,R07004,R07023,R07024,R07025,R07026,R07069,R07070,R07083,R07084,R07091,R07092,R07093,R07094,R07100,R07113,R07116,R08280,R09409,R11905	RC00004,RC00069,RC00840,RC00948,RC01704,RC01705,RC01706,RC01758,RC01759,RC01765,RC01767,RC01769,RC02243,RC02527,RC02939,RC02940,RC02942,RC02943,RC02944	ko00000,ko00001,ko01000,ko02000	1.A.12.2.2,1.A.12.3.2	-	-	Viridiplantae	37I4E@33090,3GBH9@35493,COG0625@1,KOG0867@2759	NA|NA|NA	O	Belongs to the GST superfamily	sp|P46423|GSTF_HYOMU Glutathione S-transferase OS=Hyoscyamus muticus OX=35626 PE=1 SV=1	tr|A0A061DQK3|A0A061DQK3_THECC Glutathione S-transferase 7 isoform 2 OS=Theobroma cacao OX=3641 GN=TCM_004593 PE=3 SV=1	gi|590718610|ref|XP_007050852.1| Glutathione S-transferase 7 isoform 1 [Theobroma cacao]	AT1G02930.1 pep:known chromosome:TAIR10:1:661177:662427:-1 gene:AT1G02930 transcript:AT1G02930.1 description:"Glutathione S-transferase F6"	-	-	G3DSA:1.20.1050.10;G3DSA:3.40.30.10	PF02798 Glutathione S-transferase, N-terminal domain	-	-	-	SSF52833;SSF47616;SSF53756	-
Mipan02bG0181300	29730.Gorai.003G089200.1	2.9e-132	478.4	Streptophyta	-	GO:0000003~reproduction; GO:0000902~cell morphogenesis; GO:0000904~cell morphogenesis involved in differentiation; GO:0001709~cell fate determination; GO:0003006~developmental process involved in reproduction; GO:0003674~molecular_function; GO:0003700~DNA-binding transcription factor activity; GO:0005575~cellular_component; GO:0005622~intracellular anatomical structure; GO:0005623~obsolete cell; …	-	-	-	-	-	-	-	-	-	-	Viridiplantae	37PT4@33090,3G78N@35493,KOG1721@1,KOG1721@2759	NA|NA|NA	S	Protein TRANSPARENT TESTA	sp|Q9SVY1|ZWIP2_ARATH Zinc finger protein WIP2 OS=Arabidopsis thaliana OX=3702 GN=WIP2 PE=1 SV=1	tr|A0A5D2LML0|A0A5D2LML0_GOSTO Uncharacterized protein OS=Gossypium tomentosum OX=34277 GN=ES332_D03G089400v1 PE=4 SV=1	gi|823141624|ref|XP_012470631.1| PREDICTED: zinc finger protein WIP2-like [Gossypium raimondii]	AT3G57670.1 pep:known chromosome:TAIR10:3:21370903:21373446:1 gene:AT3G57670 transcript:AT3G57670.1 description:"Zinc finger protein WIP2"	-	Coil	G3DSA:3.30.160.60;G3DSA:3.30.40.10	-	-	-	SM00355	SSF57667	-
Mipan02bG0235100	3641.EOY08011	1.8e-209	735.3	Streptophyta	-	GO:0003674~molecular_function; GO:0003824~catalytic activity; GO:0005575~cellular_component; GO:0005622~intracellular anatomical structure; GO:0005623~obsolete cell; GO:0006629~lipid metabolic process; GO:0008150~biological_process; GO:0008152~metabolic process; GO:0008194~UDP-glycosyltransferase activity; GO:0008202~steroid metabolic process; GO:0009058~biosynthetic process; GO:0009314~response …	-	K13496~UGT73C:UDP-glucosyltransferase 73C	ko01110~Biosynthesis of secondary metabolites	-	R08076	RC00005,RC00059	ko00000,ko01000,ko01003	-	GT1	-	Viridiplantae	37J9T@33090,3G9KU@35493,KOG1192@1,KOG1192@2759	NA|NA|NA	CG	Belongs to the UDP-glycosyltransferase family	sp|Q9ZQ95|U73C6_ARATH UDP-glycosyltransferase 73C6 OS=Arabidopsis thaliana OX=3702 GN=UGT73C6 PE=2 SV=1	tr|A0A061ET48|A0A061ET48_THECC Glycosyltransferase OS=Theobroma cacao OX=3641 GN=TCM_022334 PE=3 SV=1	gi|590631242|ref|XP_007027509.1| Don-glucosyltransferase 1, putative [Theobroma cacao]	AT2G36790.1 pep:known chromosome:TAIR10:2:15420190:15421866:-1 gene:AT2G36790 transcript:AT2G36790.1 description:"UDP-glycosyltransferase 73C6"	-	Coil	G3DSA:3.40.50.2000	PF00201 UDP-glucoronosyl and UDP-glucosyl transferase	-	-	-	SSF53756	-
Mipan02bG0235200	3641.EOY08011	2.3e-228	798.1	Streptophyta	-	GO:0003674~molecular_function; GO:0003824~catalytic activity; GO:0005575~cellular_component; GO:0005622~intracellular anatomical structure; GO:0005623~obsolete cell; GO:0006629~lipid metabolic process; GO:0008150~biological_process; GO:0008152~metabolic process; GO:0008194~UDP-glycosyltransferase activity; GO:0008202~steroid metabolic process; GO:0009058~biosynthetic process; GO:0009314~response …	-	K13496~UGT73C:UDP-glucosyltransferase 73C	ko01110~Biosynthesis of secondary metabolites	-	R08076	RC00005,RC00059	ko00000,ko01000,ko01003	-	GT1	-	Viridiplantae	37J9T@33090,3G9KU@35493,KOG1192@1,KOG1192@2759	NA|NA|NA	CG	Belongs to the UDP-glycosyltransferase family	sp|Q9ZQ94|U73C5_ARATH UDP-glycosyltransferase 73C5 OS=Arabidopsis thaliana OX=3702 GN=UGT73C5 PE=2 SV=1	tr|A0A061ET48|A0A061ET48_THECC Glycosyltransferase OS=Theobroma cacao OX=3641 GN=TCM_022334 PE=3 SV=1	gi|590631242|ref|XP_007027509.1| Don-glucosyltransferase 1, putative [Theobroma cacao]	AT2G36800.1 pep:known chromosome:TAIR10:2:15423380:15425016:-1 gene:AT2G36800 transcript:AT2G36800.1 description:"UDP-glycosyltransferase 73C5"	-	-	G3DSA:3.40.50.2000	PF00201 UDP-glucoronosyl and UDP-glucosyl transferase	-	-	-	SSF53756	-
Mipan03aG0065100	71139.XP_010032256.1	1.2e-37	162.9	Streptophyta	-	GO:0003674~molecular_function; GO:0003824~catalytic activity; GO:0005575~cellular_component; GO:0005622~intracellular anatomical structure; GO:0005623~obsolete cell; GO:0005737~cytoplasm; GO:0005783~endoplasmic reticulum; GO:0008150~biological_process; GO:0008152~metabolic process; GO:0009058~biosynthetic process; GO:0009628~response to abiotic stimulus; GO:0009812~flavonoid metabolic process; GO…	5.5.1.6	K01859~E5.5.1.6:chalcone isomerase	ko00941~Flavonoid biosynthesis; ko01100~Metabolic pathways; ko01110~Biosynthesis of secondary metabolites	M00137	R02446,R06556,R07990,R07995	RC00718	ko00000,ko00001,ko00002,ko01000	-	-	-	Viridiplantae	28IU6@1,2QR5P@2759,37MZ6@33090,3G8P9@35493	NA|NA|NA	S	Belongs to the chalcone isomerase family	sp|P51117|CFI1_VITVI Chalcone--flavonone isomerase 1 OS=Vitis vinifera OX=29760 GN=CHI1 PE=2 SV=1	tr|A0A059AE55|A0A059AE55_EUCGR Chalcone-flavonone isomerase family protein OS=Eucalyptus grandis OX=71139 GN=EUGRSUZ_J01152 PE=3 SV=1	gi|702477265|ref|XP_010032256.1| PREDICTED: chalcone--flavonone isomerase-like [Eucalyptus grandis]	AT3G55120.1 pep:known chromosome:TAIR10:3:20430114:20431470:-1 gene:AT3G55120 transcript:AT3G55120.1 description:"Chalcone--flavonone isomerase 1"	-	-	G3DSA:1.10.890.20;G3DSA:3.50.70.10	PF02431 Chalcone-flavanone isomerase	-	-	-	SSF54626	-
Mipan03aG0071300	3641.EOY05610	1.3e-48	199.1	Streptophyta	-	GO:0003674~molecular_function; GO:0003824~catalytic activity; GO:0006725~cellular aromatic compound metabolic process; GO:0008150~biological_process; GO:0008152~metabolic process; GO:0009056~catabolic process; GO:0009058~biosynthetic process; GO:0009698~phenylpropanoid metabolic process; GO:0009699~phenylpropanoid biosynthetic process; GO:0009717~isoflavonoid biosynthetic process; GO:0009987~cell…	4.2.1.105	K13258~HIDH:2-hydroxyisoflavanone dehydratase	ko00943~Isoflavonoid biosynthesis; ko01110~Biosynthesis of secondary metabolites	-	R06793,R07317,R07723	RC01632	ko00000,ko00001,ko01000	-	-	-	Viridiplantae	37R02@33090,3G8PY@35493,COG0657@1,KOG1515@2759	NA|NA|NA	V	Carboxylesterase	sp|Q5NUF4|HIDM_GLYEC 2-hydroxyisoflavanone dehydratase OS=Glycyrrhiza echinata OX=46348 GN=HIDM PE=1 SV=1	tr|A0A061EKQ6|A0A061EKQ6_THECC Alpha/beta-Hydrolases superfamily protein OS=Theobroma cacao OX=3641 GN=TCM_020569 PE=4 SV=1	gi|590657857|ref|XP_007034684.1| Alpha/beta-Hydrolases superfamily protein [Theobroma cacao]	AT3G48690.1 pep:known chromosome:TAIR10:3:18037047:18038234:-1 gene:AT3G48690 transcript:AT3G48690.1 description:"Probable carboxylesterase 12"	-	-	G3DSA:3.40.50.1820	PF07859 alpha/beta hydrolase fold	-	-	-	SSF53474	-
Mipan03aG0104300	3641.EOY18857	3.1e-174	618.2	Streptophyta	-	GO:0000003~reproduction; GO:0000976~transcription regulatory region sequence-specific DNA binding; GO:0001067~regulatory region nucleic acid binding; GO:0002237~response to molecule of bacterial origin; GO:0003006~developmental process involved in reproduction; GO:0003674~molecular_function; GO:0003676~nucleic acid binding; GO:0003677~DNA binding; GO:0003690~double-stranded DNA binding; GO:000370…	-	-	-	-	-	-	-	-	-	-	Viridiplantae	2CNJJ@1,2QWS8@2759,37QX4@33090,3GFFI@35493	NA|NA|NA	K	(NAC) domain-containing protein	sp|Q9SQY0|NAC52_ARATH NAC domain containing protein 52 OS=Arabidopsis thaliana OX=3702 GN=NAC052 PE=1 SV=1	tr|A0A061FQ99|A0A061FQ99_THECC NAC domain protein, IPR003441 OS=Theobroma cacao OX=3641 GN=TCM_043357 PE=4 SV=1	gi|590565787|ref|XP_007010047.1| NAC domain protein, IPR003441 [Theobroma cacao]	AT3G10490.2 pep:known chromosome:TAIR10:3:3267835:3270883:1 gene:AT3G10490 transcript:AT3G10490.2 description:"NAC domain containing protein 52"	-	Coil	G3DSA:1.20.5.50	PF02365 No apical meristem (NAM) protein	-	-	-	SSF101941	-
Mipan03aG0104500	3641.EOY18860	5.9e-247	860.1	Streptophyta	-	GO:0001101~response to acid chemical; GO:0003674~molecular_function; GO:0003676~nucleic acid binding; GO:0003677~DNA binding; GO:0003700~DNA-binding transcription factor activity; GO:0005488~binding; GO:0005575~cellular_component; GO:0005622~intracellular anatomical structure; GO:0005623~obsolete cell; GO:0005634~nucleus; GO:0005737~cytoplasm; GO:0006355~regulation of transcription, DNA-templated…	-	-	-	-	-	-	-	-	-	-	Viridiplantae	2CN2T@1,2QTKI@2759,37I8N@33090,3G8CW@35493	NA|NA|NA	P	(NAC) domain-containing protein	sp|Q84K00|NAC78_ARATH NAC domain-containing protein 78 OS=Arabidopsis thaliana OX=3702 GN=NAC078 PE=2 SV=2	tr|A0A1R3GXL6|A0A1R3GXL6_9ROSI No apical meristem (NAM) protein OS=Corchorus olitorius OX=93759 GN=COLO4_32899 PE=4 SV=1	gi|590565798|ref|XP_007010050.1| NAC domain protein, IPR003441, putative isoform 1 [Theobroma cacao]	AT5G04410.1 pep:known chromosome:TAIR10:5:1243758:1246684:1 gene:AT5G04410 transcript:AT5G04410.1 description:"NAC domain-containing protein 78"	-	-	-	PF02365 No apical meristem (NAM) protein	TRANSMEMBRANE Region of a membrane-bound protein predicted to be embedded in the membrane.;CYTOPLASMIC_DOMAIN Region of a membrane-bound protein predicted to be outside the membrane, in the cytoplasm.;NON_CYTOPLASMIC_DOMAIN Region of a membrane-bound protein predicted to be outside the membrane, in the extracellular region.	-	-	SSF101941	-
Mipan03aG0138100	3641.EOY26524	3.4e-89	335.1	Streptophyta	-	GO:0003674~molecular_function; GO:0003700~DNA-binding transcription factor activity; GO:0005575~cellular_component; GO:0005622~intracellular anatomical structure; GO:0005623~obsolete cell; GO:0005634~nucleus; GO:0005737~cytoplasm; GO:0006355~regulation of transcription, DNA-templated; GO:0008150~biological_process; GO:0009314~response to radiation; GO:0009416~response to light stimulus; GO:000962…	-	-	-	-	-	-	-	-	-	-	Viridiplantae	2CMVB@1,2QS6I@2759,37N6M@33090,3GDXA@35493	NA|NA|NA	K	NAC domain-containing protein	sp|Q9FY82|NAC82_ARATH NAC domain-containing protein 82 OS=Arabidopsis thaliana OX=3702 GN=NAC082 PE=1 SV=1	tr|A0A061GHJ5|A0A061GHJ5_THECC NAC domain containing protein 82, putative OS=Theobroma cacao OX=3641 GN=TCM_028313 PE=4 SV=1	gi|590617866|ref|XP_007023902.1| NAC domain containing protein 82, putative [Theobroma cacao]	AT5G09330.1 pep:known chromosome:TAIR10:5:2892365:2895421:-1 gene:AT5G09330 transcript:AT5G09330.1 description:"NAC domain containing protein 82"	-	-	-	PF02365 No apical meristem (NAM) protein	-	-	-	SSF101941	-
Mipan03aG0138200	2711.XP_006464643.1	1.3e-87	329.3	Streptophyta	-	GO:0003674~molecular_function; GO:0003700~DNA-binding transcription factor activity; GO:0005575~cellular_component; GO:0005622~intracellular anatomical structure; GO:0005623~obsolete cell; GO:0005634~nucleus; GO:0005737~cytoplasm; GO:0006355~regulation of transcription, DNA-templated; GO:0008150~biological_process; GO:0009314~response to radiation; GO:0009416~response to light stimulus; GO:000962…	-	-	-	-	-	-	-	-	-	-	Viridiplantae	2CMVB@1,2QS6I@2759,37N6M@33090,3GDXA@35493	NA|NA|NA	K	NAC domain-containing protein	sp|Q9FY82|NAC82_ARATH NAC domain-containing protein 82 OS=Arabidopsis thaliana OX=3702 GN=NAC082 PE=1 SV=1	tr|A0A2H5PWZ5|A0A2H5PWZ5_CITUN NAC domain-containing protein OS=Citrus unshiu OX=55188 GN=CUMW_175250 PE=4 SV=1	gi|567879359|ref|XP_006432238.1| hypothetical protein CICLE_v10001200mg [Citrus clementina]	AT5G09330.1 pep:known chromosome:TAIR10:5:2892365:2895421:-1 gene:AT5G09330 transcript:AT5G09330.1 description:"NAC domain containing protein 82"	-	-	-	PF02365 No apical meristem (NAM) protein	-	-	-	SSF101941	-
Mipan03aG0138300	2711.XP_006464643.1	2.7e-87	328.9	Streptophyta	-	GO:0003674~molecular_function; GO:0003700~DNA-binding transcription factor activity; GO:0005575~cellular_component; GO:0005622~intracellular anatomical structure; GO:0005623~obsolete cell; GO:0005634~nucleus; GO:0005737~cytoplasm; GO:0006355~regulation of transcription, DNA-templated; GO:0008150~biological_process; GO:0009314~response to radiation; GO:0009416~response to light stimulus; GO:000962…	-	-	-	-	-	-	-	-	-	-	Viridiplantae	2CMVB@1,2QS6I@2759,37N6M@33090,3GDXA@35493	NA|NA|NA	K	NAC domain-containing protein	sp|Q9FY82|NAC82_ARATH NAC domain-containing protein 82 OS=Arabidopsis thaliana OX=3702 GN=NAC082 PE=1 SV=1	tr|A0A2H5PWZ5|A0A2H5PWZ5_CITUN NAC domain-containing protein OS=Citrus unshiu OX=55188 GN=CUMW_175250 PE=4 SV=1	gi|567879359|ref|XP_006432238.1| hypothetical protein CICLE_v10001200mg [Citrus clementina]	AT5G09330.1 pep:known chromosome:TAIR10:5:2892365:2895421:-1 gene:AT5G09330 transcript:AT5G09330.1 description:"NAC domain containing protein 82"	-	-	-	PF02365 No apical meristem (NAM) protein	-	-	-	SSF101941	-
Mipan03aG0138900	2711.XP_006464643.1	5.4e-87	327.8	Streptophyta	-	GO:0003674~molecular_function; GO:0003700~DNA-binding transcription factor activity; GO:0005575~cellular_component; GO:0005622~intracellular anatomical structure; GO:0005623~obsolete cell; GO:0005634~nucleus; GO:0005737~cytoplasm; GO:0006355~regulation of transcription, DNA-templated; GO:0008150~biological_process; GO:0009314~response to radiation; GO:0009416~response to light stimulus; GO:000962…	-	-	-	-	-	-	-	-	-	-	Viridiplantae	2CMVB@1,2QS6I@2759,37N6M@33090,3GDXA@35493	NA|NA|NA	K	NAC domain-containing protein	sp|Q9FY82|NAC82_ARATH NAC domain-containing protein 82 OS=Arabidopsis thaliana OX=3702 GN=NAC082 PE=1 SV=1	tr|A0A2H5PWZ5|A0A2H5PWZ5_CITUN NAC domain-containing protein OS=Citrus unshiu OX=55188 GN=CUMW_175250 PE=4 SV=1	gi|567879359|ref|XP_006432238.1| hypothetical protein CICLE_v10001200mg [Citrus clementina]	AT5G09330.1 pep:known chromosome:TAIR10:5:2892365:2895421:-1 gene:AT5G09330 transcript:AT5G09330.1 description:"NAC domain containing protein 82"	-	-	-	PF02365 No apical meristem (NAM) protein	-	-	-	SSF101941	-
Mipan03aG0147600	3641.EOY02412	1.7e-22	111.7	Streptophyta	-	GO:0003674~molecular_function; GO:0003824~catalytic activity; GO:0008150~biological_process; GO:0008152~metabolic process; GO:0009889~regulation of biosynthetic process; GO:0009890~negative regulation of biosynthetic process; GO:0009892~negative regulation of metabolic process; GO:0009962~regulation of flavonoid biosynthetic process; GO:0009964~negative regulation of flavonoid biosynthetic proces…	-	-	-	-	-	-	-	-	-	-	Viridiplantae	37Q03@33090,3GF6N@35493,COG0451@1,KOG1502@2759	NA|NA|NA	V	Belongs to the 3-beta-HSD family	sp|Q0JKZ0|SNL6_ORYSJ Cinnamoyl-CoA reductase-like SNL6 OS=Oryza sativa subsp. japonica OX=39947 GN=SNL6 PE=3 SV=1	tr|A0A061EDB8|A0A061EDB8_THECC NAD(P)-binding Rossmann-fold superfamily protein OS=Theobroma cacao OX=3641 GN=TCM_016895 PE=4 SV=1	gi|590645949|ref|XP_007031486.1| NAD(P)-binding Rossmann-fold superfamily protein [Theobroma cacao]	-	-	-	G3DSA:3.40.50.720	-	-	-	-	SSF51735	-
Mipan03aG0147700	3641.EOY02412	3e-32	144.4	Streptophyta	-	GO:0003674~molecular_function; GO:0003824~catalytic activity; GO:0008150~biological_process; GO:0008152~metabolic process; GO:0009889~regulation of biosynthetic process; GO:0009890~negative regulation of biosynthetic process; GO:0009892~negative regulation of metabolic process; GO:0009962~regulation of flavonoid biosynthetic process; GO:0009964~negative regulation of flavonoid biosynthetic proces…	-	-	-	-	-	-	-	-	-	-	Viridiplantae	37Q03@33090,3GF6N@35493,COG0451@1,KOG1502@2759	NA|NA|NA	V	Belongs to the 3-beta-HSD family	-	tr|A0A1R3KXU6|A0A1R3KXU6_COCAP 3-beta hydroxysteroid dehydrogenase/isomerase OS=Corchorus capsularis OX=210143 GN=CCACVL1_00217 PE=3 SV=1	gi|590645949|ref|XP_007031486.1| NAD(P)-binding Rossmann-fold superfamily protein [Theobroma cacao]	AT5G14700.1 pep:known chromosome:TAIR10:5:4740252:4743446:-1 gene:AT5G14700 transcript:AT5G14700.1 description:"NAD(P)-binding Rossmann-fold superfamily protein"	-	-	-	-	-	-	-	-	-
Mipan03aG0148500	29730.Gorai.012G007000.1	3.7e-102	377.9	Streptophyta	-	GO:0000003~reproduction; GO:0000976~transcription regulatory region sequence-specific DNA binding; GO:0001067~regulatory region nucleic acid binding; GO:0002237~response to molecule of bacterial origin; GO:0003006~developmental process involved in reproduction; GO:0003674~molecular_function; GO:0003676~nucleic acid binding; GO:0003677~DNA binding; GO:0003690~double-stranded DNA binding; GO:000370…	-	-	-	-	-	-	-	-	-	-	Viridiplantae	2CNJJ@1,2QWS8@2759,37QX4@33090,3GFFI@35493	NA|NA|NA	K	(NAC) domain-containing protein	sp|Q9SQX9|NAC50_ARATH NAC domain containing protein 50 OS=Arabidopsis thaliana OX=3702 GN=NAC050 PE=1 SV=1	tr|A0A5D2L859|A0A5D2L859_GOSTO NAC domain-containing protein OS=Gossypium tomentosum OX=34277 GN=ES332_D04G008800v1 PE=4 SV=1	gi|728848054|gb|KHG27497.1| NAC domain-containing 78 -like protein [Gossypium arboreum]	AT3G10480.2 pep:known chromosome:TAIR10:3:3264348:3267065:1 gene:AT3G10480 transcript:AT3G10480.2 description:"NAC domain containing protein 50"	-	-	-	PF02365 No apical meristem (NAM) protein	-	-	-	SSF101941	-
Mipan03aG0151400	3641.EOY28832	3.6e-144	518.1	Streptophyta	-	GO:0000003~reproduction; GO:0000151~ubiquitin ligase complex; GO:0000152~nuclear ubiquitin ligase complex; GO:0003006~developmental process involved in reproduction; GO:0003674~molecular_function; GO:0003824~catalytic activity; GO:0004842~ubiquitin-protein transferase activity; GO:0005488~binding; GO:0005515~protein binding; GO:0005575~cellular_component; GO:0005622~intracellular anatomical struc…	2.3.2.27	K10143~RFWD2,COP1:E3 ubiquitin-protein ligase RFWD2	ko04120~Ubiquitin mediated proteolysis; ko04712~Circadian rhythm - plant	-	-	-	ko00000,ko00001,ko01000,ko04121	-	-	-	Viridiplantae	37JG1@33090,3GD8D@35493,KOG0297@1,KOG0297@2759	NA|NA|NA	T	E3 ubiquitin-protein ligase	sp|P43254|COP1_ARATH E3 ubiquitin-protein ligase COP1 OS=Arabidopsis thaliana OX=3702 GN=COP1 PE=1 SV=2	tr|A0A1R3H301|A0A1R3H301_9ROSI WD_REPEATS_REGION domain-containing protein OS=Corchorus olitorius OX=93759 GN=COLO4_31850 PE=4 SV=1	gi|590626587|ref|XP_007026210.1| Transducin/WD40 repeat-like superfamily protein isoform 1 [Theobroma cacao]	AT2G32950.1 pep:known chromosome:TAIR10:2:13977933:13983535:1 gene:AT2G32950 transcript:AT2G32950.1 description:"E3 ubiquitin-protein ligase COP1"	-	-	G3DSA:2.40.10.120;G3DSA:1.10.10.670;G3DSA:2.130.10.10	PF00400 WD domain, G-beta repeat	-	PR00320 G protein beta WD-40 repeat signature	SM00320	SSF50978	-
Mipan03aG0151500	3641.EOX92498	2.6e-122	445.3	Streptophyta	-	GO:0003674~molecular_function; GO:0003700~DNA-binding transcription factor activity; GO:0005575~cellular_component; GO:0005622~intracellular anatomical structure; GO:0005623~obsolete cell; GO:0005634~nucleus; GO:0005737~cytoplasm; GO:0006355~regulation of transcription, DNA-templated; GO:0008150~biological_process; GO:0009314~response to radiation; GO:0009416~response to light stimulus; GO:000962…	-	-	-	-	-	-	-	-	-	-	Viridiplantae	2CMVB@1,2QS6I@2759,37N6M@33090,3GDXA@35493	NA|NA|NA	K	NAC domain-containing protein	sp|Q9FY82|NAC82_ARATH NAC domain-containing protein 82 OS=Arabidopsis thaliana OX=3702 GN=NAC082 PE=1 SV=1	tr|A0A061DRB3|A0A061DRB3_THECC NAC domain containing protein 82, putative OS=Theobroma cacao OX=3641 GN=TCM_001442 PE=4 SV=1	gi|590708667|ref|XP_007048341.1| NAC domain containing protein 82, putative [Theobroma cacao]	AT5G09330.1 pep:known chromosome:TAIR10:5:2892365:2895421:-1 gene:AT5G09330 transcript:AT5G09330.1 description:"NAC domain containing protein 82"	-	-	-	PF02365 No apical meristem (NAM) protein	-	-	-	SSF101941	-
Mipan03aG0186000	3641.EOY31064	1.1e-110	406.4	Streptophyta	HO3	GO:0003674~molecular_function; GO:0003824~catalytic activity; GO:0004392~heme oxygenase (decyclizing) activity; GO:0005488~binding; GO:0005575~cellular_component; GO:0005622~intracellular anatomical structure; GO:0005623~obsolete cell; GO:0005737~cytoplasm; GO:0006629~lipid metabolic process; GO:0006720~isoprenoid metabolic process; GO:0006721~terpenoid metabolic process; GO:0006725~cellular arom…	1.14.15.20	K21480~HO,pbsA1,hmuO:heme oxygenase (biliverdin-producing, ferredoxin)	ko00860~Porphyrin and chlorophyll metabolism; ko01100~Metabolic pathways; ko01110~Biosynthesis of secondary metabolites	-	R11579	RC01270	ko00000,ko00001,ko01000	-	-	-	Viridiplantae	37RTR@33090,3GFVT@35493,COG5398@1,KOG4480@2759	NA|NA|NA	P	Heme oxygenase	sp|O48782|HMOX1_ARATH Heme oxygenase 1, chloroplastic OS=Arabidopsis thaliana OX=3702 GN=HO1 PE=1 SV=2	tr|A0A1R3IEW3|A0A1R3IEW3_COCAP Heme oxygenase-like protein OS=Corchorus capsularis OX=210143 GN=CCACVL1_12602 PE=4 SV=1	gi|590578215|ref|XP_007013445.1| Plant heme oxygenase family protein isoform 1 [Theobroma cacao]	AT2G26670.1 pep:known chromosome:TAIR10:2:11341684:11343572:1 gene:AT2G26670 transcript:AT2G26670.1 description:"Heme oxygenase 1, chloroplastic"	cd00232 HemeO	-	G3DSA:1.20.910.10	PF01126 Heme oxygenase	-	-	-	SSF48613	-
Mipan03aG0186800	3641.EOY29193	1.3e-106	392.5	Streptophyta	-	GO:0001101~response to acid chemical; GO:0003674~molecular_function; GO:0003824~catalytic activity; GO:0004672~protein kinase activity; GO:0005575~cellular_component; GO:0005622~intracellular anatomical structure; GO:0005623~obsolete cell; GO:0005737~cytoplasm; GO:0006091~generation of precursor metabolites and energy; GO:0006464~cellular protein modification process; GO:0006468~protein phosphory…	-	-	-	-	-	-	-	-	-	-	Viridiplantae	37RQ5@33090,3GDII@35493,COG0661@1,KOG1235@2759	NA|NA|NA	J	aarF domain-containing protein kinase At4g31390	sp|Q8RWG1|AB1K1_ARATH Protein ACTIVITY OF BC1 COMPLEX KINASE 1, chloroplastic OS=Arabidopsis thaliana OX=3702 GN=ABC1K1 PE=1 SV=1	tr|A0A061GQ24|A0A061GQ24_THECC Kinase superfamily protein isoform 2 OS=Theobroma cacao OX=3641 GN=TCM_036808 PE=4 SV=1	gi|590571367|ref|XP_007011574.1| Kinase superfamily protein isoform 1 [Theobroma cacao]	AT4G31390.1 pep:known chromosome:TAIR10:4:15233075:15237109:1 gene:AT4G31390 transcript:AT4G31390.1 description:"Uncharacterized aarF domain-containing protein kinase At4g31390, chloroplastic"	cd05121 ABC1_ADCK3-like	-	G3DSA:3.30.200.20	PF03109 ABC1 family	-	-	-	SSF56112	-
Mipan03aG0227500	3641.EOY20122	8.7e-109	399.8	Streptophyta	-	GO:0003674~molecular_function; GO:0003824~catalytic activity; GO:0005575~cellular_component; GO:0005622~intracellular anatomical structure; GO:0005623~obsolete cell; GO:0005737~cytoplasm; GO:0005783~endoplasmic reticulum; GO:0008150~biological_process; GO:0008152~metabolic process; GO:0009058~biosynthetic process; GO:0009628~response to abiotic stimulus; GO:0009812~flavonoid metabolic process; GO…	5.5.1.6	K01859~E5.5.1.6:chalcone isomerase	ko00941~Flavonoid biosynthesis; ko01100~Metabolic pathways; ko01110~Biosynthesis of secondary metabolites	M00137	R02446,R06556,R07990,R07995	RC00718	ko00000,ko00001,ko00002,ko01000	-	-	-	Viridiplantae	28NHZ@1,2QV3J@2759,37RQX@33090,3G8YS@35493	NA|NA|NA	S	Belongs to the chalcone isomerase family	sp|Q8VZW3|CFI3_ARATH Probable chalcone--flavonone isomerase 3 OS=Arabidopsis thaliana OX=3702 GN=CHI3 PE=1 SV=1	tr|A0A061FTJ1|A0A061FTJ1_THECC Chalcone-flavonone isomerase family protein OS=Theobroma cacao OX=3641 GN=TCM_045520 PE=3 SV=1	gi|590570337|ref|XP_007011312.1| Chalcone-flavanone isomerase family protein [Theobroma cacao]	AT5G05270.1 pep:known chromosome:TAIR10:5:1563320:1565007:1 gene:AT5G05270 transcript:AT5G05270.1 description:"Probable chalcone--flavonone isomerase 3"	-	Coil	G3DSA:1.10.890.20;G3DSA:3.50.70.10	PF02431 Chalcone-flavanone isomerase	-	-	-	SSF54626	-
Mipan03bG0060000	71139.XP_010032256.1	3.6e-37	161.4	Streptophyta	-	GO:0003674~molecular_function; GO:0003824~catalytic activity; GO:0005575~cellular_component; GO:0005622~intracellular anatomical structure; GO:0005623~obsolete cell; GO:0005737~cytoplasm; GO:0005783~endoplasmic reticulum; GO:0008150~biological_process; GO:0008152~metabolic process; GO:0009058~biosynthetic process; GO:0009628~response to abiotic stimulus; GO:0009812~flavonoid metabolic process; GO…	5.5.1.6	K01859~E5.5.1.6:chalcone isomerase	ko00941~Flavonoid biosynthesis; ko01100~Metabolic pathways; ko01110~Biosynthesis of secondary metabolites	M00137	R02446,R06556,R07990,R07995	RC00718	ko00000,ko00001,ko00002,ko01000	-	-	-	Viridiplantae	28IU6@1,2QR5P@2759,37MZ6@33090,3G8P9@35493	NA|NA|NA	S	Belongs to the chalcone isomerase family	sp|P51117|CFI1_VITVI Chalcone--flavonone isomerase 1 OS=Vitis vinifera OX=29760 GN=CHI1 PE=2 SV=1	tr|A0A059AE55|A0A059AE55_EUCGR Chalcone-flavonone isomerase family protein OS=Eucalyptus grandis OX=71139 GN=EUGRSUZ_J01152 PE=3 SV=1	gi|702477265|ref|XP_010032256.1| PREDICTED: chalcone--flavonone isomerase-like [Eucalyptus grandis]	AT3G55120.1 pep:known chromosome:TAIR10:3:20430114:20431470:-1 gene:AT3G55120 transcript:AT3G55120.1 description:"Chalcone--flavonone isomerase 1"	-	-	G3DSA:1.10.890.20;G3DSA:3.50.70.10	PF02431 Chalcone-flavanone isomerase	-	-	-	SSF54626	-
Mipan03bG0066000	3641.EOY05610	1.3e-48	199.1	Streptophyta	-	GO:0003674~molecular_function; GO:0003824~catalytic activity; GO:0006725~cellular aromatic compound metabolic process; GO:0008150~biological_process; GO:0008152~metabolic process; GO:0009056~catabolic process; GO:0009058~biosynthetic process; GO:0009698~phenylpropanoid metabolic process; GO:0009699~phenylpropanoid biosynthetic process; GO:0009717~isoflavonoid biosynthetic process; GO:0009987~cell…	4.2.1.105	K13258~HIDH:2-hydroxyisoflavanone dehydratase	ko00943~Isoflavonoid biosynthesis; ko01110~Biosynthesis of secondary metabolites	-	R06793,R07317,R07723	RC01632	ko00000,ko00001,ko01000	-	-	-	Viridiplantae	37R02@33090,3G8PY@35493,COG0657@1,KOG1515@2759	NA|NA|NA	V	Carboxylesterase	sp|Q5NUF4|HIDM_GLYEC 2-hydroxyisoflavanone dehydratase OS=Glycyrrhiza echinata OX=46348 GN=HIDM PE=1 SV=1	tr|A0A061EKQ6|A0A061EKQ6_THECC Alpha/beta-Hydrolases superfamily protein OS=Theobroma cacao OX=3641 GN=TCM_020569 PE=4 SV=1	gi|590657857|ref|XP_007034684.1| Alpha/beta-Hydrolases superfamily protein [Theobroma cacao]	AT3G48690.1 pep:known chromosome:TAIR10:3:18037047:18038234:-1 gene:AT3G48690 transcript:AT3G48690.1 description:"Probable carboxylesterase 12"	-	-	G3DSA:3.40.50.1820	PF07859 alpha/beta hydrolase fold	-	-	-	SSF53474	-
Mipan03bG0097900	3641.EOY18857	3.1e-174	618.2	Streptophyta	-	GO:0000003~reproduction; GO:0000976~transcription regulatory region sequence-specific DNA binding; GO:0001067~regulatory region nucleic acid binding; GO:0002237~response to molecule of bacterial origin; GO:0003006~developmental process involved in reproduction; GO:0003674~molecular_function; GO:0003676~nucleic acid binding; GO:0003677~DNA binding; GO:0003690~double-stranded DNA binding; GO:000370…	-	-	-	-	-	-	-	-	-	-	Viridiplantae	2CNJJ@1,2QWS8@2759,37QX4@33090,3GFFI@35493	NA|NA|NA	K	(NAC) domain-containing protein	sp|Q9SQY0|NAC52_ARATH NAC domain containing protein 52 OS=Arabidopsis thaliana OX=3702 GN=NAC052 PE=1 SV=1	tr|A0A061FQ99|A0A061FQ99_THECC NAC domain protein, IPR003441 OS=Theobroma cacao OX=3641 GN=TCM_043357 PE=4 SV=1	gi|590565787|ref|XP_007010047.1| NAC domain protein, IPR003441 [Theobroma cacao]	AT3G10490.2 pep:known chromosome:TAIR10:3:3267835:3270883:1 gene:AT3G10490 transcript:AT3G10490.2 description:"NAC domain containing protein 52"	-	Coil	G3DSA:1.20.5.50	PF02365 No apical meristem (NAM) protein	-	-	-	SSF101941	-
Mipan03bG0098100	3641.EOY18860	5.9e-247	860.1	Streptophyta	-	GO:0001101~response to acid chemical; GO:0003674~molecular_function; GO:0003676~nucleic acid binding; GO:0003677~DNA binding; GO:0003700~DNA-binding transcription factor activity; GO:0005488~binding; GO:0005575~cellular_component; GO:0005622~intracellular anatomical structure; GO:0005623~obsolete cell; GO:0005634~nucleus; GO:0005737~cytoplasm; GO:0006355~regulation of transcription, DNA-templated…	-	-	-	-	-	-	-	-	-	-	Viridiplantae	2CN2T@1,2QTKI@2759,37I8N@33090,3G8CW@35493	NA|NA|NA	P	(NAC) domain-containing protein	sp|Q84K00|NAC78_ARATH NAC domain-containing protein 78 OS=Arabidopsis thaliana OX=3702 GN=NAC078 PE=2 SV=2	tr|A0A1R3GXL6|A0A1R3GXL6_9ROSI No apical meristem (NAM) protein OS=Corchorus olitorius OX=93759 GN=COLO4_32899 PE=4 SV=1	gi|590565798|ref|XP_007010050.1| NAC domain protein, IPR003441, putative isoform 1 [Theobroma cacao]	AT5G04410.1 pep:known chromosome:TAIR10:5:1243758:1246684:1 gene:AT5G04410 transcript:AT5G04410.1 description:"NAC domain-containing protein 78"	-	-	-	PF02365 No apical meristem (NAM) protein	TRANSMEMBRANE Region of a membrane-bound protein predicted to be embedded in the membrane.;CYTOPLASMIC_DOMAIN Region of a membrane-bound protein predicted to be outside the membrane, in the cytoplasm.;NON_CYTOPLASMIC_DOMAIN Region of a membrane-bound protein predicted to be outside the membrane, in the extracellular region.	-	-	SSF101941	-
Mipan03bG0131000	3641.EOY26524	3.4e-89	335.1	Streptophyta	-	GO:0003674~molecular_function; GO:0003700~DNA-binding transcription factor activity; GO:0005575~cellular_component; GO:0005622~intracellular anatomical structure; GO:0005623~obsolete cell; GO:0005634~nucleus; GO:0005737~cytoplasm; GO:0006355~regulation of transcription, DNA-templated; GO:0008150~biological_process; GO:0009314~response to radiation; GO:0009416~response to light stimulus; GO:000962…	-	-	-	-	-	-	-	-	-	-	Viridiplantae	2CMVB@1,2QS6I@2759,37N6M@33090,3GDXA@35493	NA|NA|NA	K	NAC domain-containing protein	sp|Q9FY82|NAC82_ARATH NAC domain-containing protein 82 OS=Arabidopsis thaliana OX=3702 GN=NAC082 PE=1 SV=1	tr|A0A061GHJ5|A0A061GHJ5_THECC NAC domain containing protein 82, putative OS=Theobroma cacao OX=3641 GN=TCM_028313 PE=4 SV=1	gi|590617866|ref|XP_007023902.1| NAC domain containing protein 82, putative [Theobroma cacao]	AT5G09330.1 pep:known chromosome:TAIR10:5:2892365:2895421:-1 gene:AT5G09330 transcript:AT5G09330.1 description:"NAC domain containing protein 82"	-	-	-	PF02365 No apical meristem (NAM) protein	-	-	-	SSF101941	-
Mipan03bG0131100	2711.XP_006464643.1	1.3e-87	329.3	Streptophyta	-	GO:0003674~molecular_function; GO:0003700~DNA-binding transcription factor activity; GO:0005575~cellular_component; GO:0005622~intracellular anatomical structure; GO:0005623~obsolete cell; GO:0005634~nucleus; GO:0005737~cytoplasm; GO:0006355~regulation of transcription, DNA-templated; GO:0008150~biological_process; GO:0009314~response to radiation; GO:0009416~response to light stimulus; GO:000962…	-	-	-	-	-	-	-	-	-	-	Viridiplantae	2CMVB@1,2QS6I@2759,37N6M@33090,3GDXA@35493	NA|NA|NA	K	NAC domain-containing protein	sp|Q9FY82|NAC82_ARATH NAC domain-containing protein 82 OS=Arabidopsis thaliana OX=3702 GN=NAC082 PE=1 SV=1	tr|A0A2H5PWZ5|A0A2H5PWZ5_CITUN NAC domain-containing protein OS=Citrus unshiu OX=55188 GN=CUMW_175250 PE=4 SV=1	gi|567879359|ref|XP_006432238.1| hypothetical protein CICLE_v10001200mg [Citrus clementina]	AT5G09330.1 pep:known chromosome:TAIR10:5:2892365:2895421:-1 gene:AT5G09330 transcript:AT5G09330.1 description:"NAC domain containing protein 82"	-	-	-	PF02365 No apical meristem (NAM) protein	-	-	-	SSF101941	-
Mipan03bG0131200	2711.XP_006464643.1	1e-86	327	Streptophyta	-	GO:0003674~molecular_function; GO:0003700~DNA-binding transcription factor activity; GO:0005575~cellular_component; GO:0005622~intracellular anatomical structure; GO:0005623~obsolete cell; GO:0005634~nucleus; GO:0005737~cytoplasm; GO:0006355~regulation of transcription, DNA-templated; GO:0008150~biological_process; GO:0009314~response to radiation; GO:0009416~response to light stimulus; GO:000962…	-	-	-	-	-	-	-	-	-	-	Viridiplantae	2CMVB@1,2QS6I@2759,37N6M@33090,3GDXA@35493	NA|NA|NA	K	NAC domain-containing protein	sp|Q9FY82|NAC82_ARATH NAC domain-containing protein 82 OS=Arabidopsis thaliana OX=3702 GN=NAC082 PE=1 SV=1	tr|A0A2H5PWZ5|A0A2H5PWZ5_CITUN NAC domain-containing protein OS=Citrus unshiu OX=55188 GN=CUMW_175250 PE=4 SV=1	gi|567879359|ref|XP_006432238.1| hypothetical protein CICLE_v10001200mg [Citrus clementina]	AT5G09330.1 pep:known chromosome:TAIR10:5:2892365:2895421:-1 gene:AT5G09330 transcript:AT5G09330.1 description:"NAC domain containing protein 82"	-	-	-	PF02365 No apical meristem (NAM) protein	-	-	-	SSF101941	-
Mipan03bG0131700	2711.XP_006464643.1	5.4e-87	327.8	Streptophyta	-	GO:0003674~molecular_function; GO:0003700~DNA-binding transcription factor activity; GO:0005575~cellular_component; GO:0005622~intracellular anatomical structure; GO:0005623~obsolete cell; GO:0005634~nucleus; GO:0005737~cytoplasm; GO:0006355~regulation of transcription, DNA-templated; GO:0008150~biological_process; GO:0009314~response to radiation; GO:0009416~response to light stimulus; GO:000962…	-	-	-	-	-	-	-	-	-	-	Viridiplantae	2CMVB@1,2QS6I@2759,37N6M@33090,3GDXA@35493	NA|NA|NA	K	NAC domain-containing protein	sp|Q9FY82|NAC82_ARATH NAC domain-containing protein 82 OS=Arabidopsis thaliana OX=3702 GN=NAC082 PE=1 SV=1	tr|A0A2H5PWZ5|A0A2H5PWZ5_CITUN NAC domain-containing protein OS=Citrus unshiu OX=55188 GN=CUMW_175250 PE=4 SV=1	gi|567879359|ref|XP_006432238.1| hypothetical protein CICLE_v10001200mg [Citrus clementina]	AT5G09330.1 pep:known chromosome:TAIR10:5:2892365:2895421:-1 gene:AT5G09330 transcript:AT5G09330.1 description:"NAC domain containing protein 82"	-	-	-	PF02365 No apical meristem (NAM) protein	-	-	-	SSF101941	-
Mipan03bG0141400	3641.EOY28832	3.6e-144	518.1	Streptophyta	-	GO:0000003~reproduction; GO:0000151~ubiquitin ligase complex; GO:0000152~nuclear ubiquitin ligase complex; GO:0003006~developmental process involved in reproduction; GO:0003674~molecular_function; GO:0003824~catalytic activity; GO:0004842~ubiquitin-protein transferase activity; GO:0005488~binding; GO:0005515~protein binding; GO:0005575~cellular_component; GO:0005622~intracellular anatomical struc…	2.3.2.27	K10143~RFWD2,COP1:E3 ubiquitin-protein ligase RFWD2	ko04120~Ubiquitin mediated proteolysis; ko04712~Circadian rhythm - plant	-	-	-	ko00000,ko00001,ko01000,ko04121	-	-	-	Viridiplantae	37JG1@33090,3GD8D@35493,KOG0297@1,KOG0297@2759	NA|NA|NA	T	E3 ubiquitin-protein ligase	sp|P43254|COP1_ARATH E3 ubiquitin-protein ligase COP1 OS=Arabidopsis thaliana OX=3702 GN=COP1 PE=1 SV=2	tr|A0A1R3H301|A0A1R3H301_9ROSI WD_REPEATS_REGION domain-containing protein OS=Corchorus olitorius OX=93759 GN=COLO4_31850 PE=4 SV=1	gi|590626587|ref|XP_007026210.1| Transducin/WD40 repeat-like superfamily protein isoform 1 [Theobroma cacao]	AT2G32950.1 pep:known chromosome:TAIR10:2:13977933:13983535:1 gene:AT2G32950 transcript:AT2G32950.1 description:"E3 ubiquitin-protein ligase COP1"	-	-	G3DSA:2.40.10.120;G3DSA:1.10.10.670;G3DSA:2.130.10.10	PF00400 WD domain, G-beta repeat	-	PR00320 G protein beta WD-40 repeat signature	SM00320	SSF50978	-
Mipan03bG0141500	3641.EOX92498	2.6e-122	445.3	Streptophyta	-	GO:0003674~molecular_function; GO:0003700~DNA-binding transcription factor activity; GO:0005575~cellular_component; GO:0005622~intracellular anatomical structure; GO:0005623~obsolete cell; GO:0005634~nucleus; GO:0005737~cytoplasm; GO:0006355~regulation of transcription, DNA-templated; GO:0008150~biological_process; GO:0009314~response to radiation; GO:0009416~response to light stimulus; GO:000962…	-	-	-	-	-	-	-	-	-	-	Viridiplantae	2CMVB@1,2QS6I@2759,37N6M@33090,3GDXA@35493	NA|NA|NA	K	NAC domain-containing protein	sp|Q9FY82|NAC82_ARATH NAC domain-containing protein 82 OS=Arabidopsis thaliana OX=3702 GN=NAC082 PE=1 SV=1	tr|A0A061DRB3|A0A061DRB3_THECC NAC domain containing protein 82, putative OS=Theobroma cacao OX=3641 GN=TCM_001442 PE=4 SV=1	gi|590708667|ref|XP_007048341.1| NAC domain containing protein 82, putative [Theobroma cacao]	AT5G09330.1 pep:known chromosome:TAIR10:5:2892365:2895421:-1 gene:AT5G09330 transcript:AT5G09330.1 description:"NAC domain containing protein 82"	-	-	-	PF02365 No apical meristem (NAM) protein	-	-	-	SSF101941	-
Mipan03bG0178000	3641.EOY31064	9.4e-110	403.3	Streptophyta	HO3	GO:0003674~molecular_function; GO:0003824~catalytic activity; GO:0004392~heme oxygenase (decyclizing) activity; GO:0005488~binding; GO:0005575~cellular_component; GO:0005622~intracellular anatomical structure; GO:0005623~obsolete cell; GO:0005737~cytoplasm; GO:0006629~lipid metabolic process; GO:0006720~isoprenoid metabolic process; GO:0006721~terpenoid metabolic process; GO:0006725~cellular arom…	1.14.15.20	K21480~HO,pbsA1,hmuO:heme oxygenase (biliverdin-producing, ferredoxin)	ko00860~Porphyrin and chlorophyll metabolism; ko01100~Metabolic pathways; ko01110~Biosynthesis of secondary metabolites	-	R11579	RC01270	ko00000,ko00001,ko01000	-	-	-	Viridiplantae	37RTR@33090,3GFVT@35493,COG5398@1,KOG4480@2759	NA|NA|NA	P	Heme oxygenase	sp|O48782|HMOX1_ARATH Heme oxygenase 1, chloroplastic OS=Arabidopsis thaliana OX=3702 GN=HO1 PE=1 SV=2	tr|A0A1R3IEW3|A0A1R3IEW3_COCAP Heme oxygenase-like protein OS=Corchorus capsularis OX=210143 GN=CCACVL1_12602 PE=4 SV=1	gi|590578215|ref|XP_007013445.1| Plant heme oxygenase family protein isoform 1 [Theobroma cacao]	AT2G26670.1 pep:known chromosome:TAIR10:2:11341684:11343572:1 gene:AT2G26670 transcript:AT2G26670.1 description:"Heme oxygenase 1, chloroplastic"	cd00232 HemeO	-	G3DSA:1.20.910.10	PF01126 Heme oxygenase	-	-	-	SSF48613	-
Mipan03bG0214700	3641.EOY20122	1.7e-103	382.1	Streptophyta	-	GO:0003674~molecular_function; GO:0003824~catalytic activity; GO:0005575~cellular_component; GO:0005622~intracellular anatomical structure; GO:0005623~obsolete cell; GO:0005737~cytoplasm; GO:0005783~endoplasmic reticulum; GO:0008150~biological_process; GO:0008152~metabolic process; GO:0009058~biosynthetic process; GO:0009628~response to abiotic stimulus; GO:0009812~flavonoid metabolic process; GO…	5.5.1.6	K01859~E5.5.1.6:chalcone isomerase	ko00941~Flavonoid biosynthesis; ko01100~Metabolic pathways; ko01110~Biosynthesis of secondary metabolites	M00137	R02446,R06556,R07990,R07995	RC00718	ko00000,ko00001,ko00002,ko01000	-	-	-	Viridiplantae	28NHZ@1,2QV3J@2759,37RQX@33090,3G8YS@35493	NA|NA|NA	S	Belongs to the chalcone isomerase family	sp|Q8VZW3|CFI3_ARATH Probable chalcone--flavonone isomerase 3 OS=Arabidopsis thaliana OX=3702 GN=CHI3 PE=1 SV=1	tr|A0A061FTJ1|A0A061FTJ1_THECC Chalcone-flavonone isomerase family protein OS=Theobroma cacao OX=3641 GN=TCM_045520 PE=3 SV=1	gi|590570337|ref|XP_007011312.1| Chalcone-flavanone isomerase family protein [Theobroma cacao]	AT5G05270.1 pep:known chromosome:TAIR10:5:1563320:1565007:1 gene:AT5G05270 transcript:AT5G05270.1 description:"Probable chalcone--flavonone isomerase 3"	-	Coil	G3DSA:1.10.890.20;G3DSA:3.50.70.10	PF02431 Chalcone-flavanone isomerase	-	-	-	SSF54626	-
Mipan04aG0046700	3641.EOY31064	4.4e-139	500.7	Streptophyta	HO3	GO:0003674~molecular_function; GO:0003824~catalytic activity; GO:0004392~heme oxygenase (decyclizing) activity; GO:0005488~binding; GO:0005575~cellular_component; GO:0005622~intracellular anatomical structure; GO:0005623~obsolete cell; GO:0005737~cytoplasm; GO:0006629~lipid metabolic process; GO:0006720~isoprenoid metabolic process; GO:0006721~terpenoid metabolic process; GO:0006725~cellular arom…	1.14.15.20	K21480~HO,pbsA1,hmuO:heme oxygenase (biliverdin-producing, ferredoxin)	ko00860~Porphyrin and chlorophyll metabolism; ko01100~Metabolic pathways; ko01110~Biosynthesis of secondary metabolites	-	R11579	RC01270	ko00000,ko00001,ko01000	-	-	-	Viridiplantae	37RTR@33090,3GFVT@35493,COG5398@1,KOG4480@2759	NA|NA|NA	P	Heme oxygenase	sp|O48782|HMOX1_ARATH Heme oxygenase 1, chloroplastic OS=Arabidopsis thaliana OX=3702 GN=HO1 PE=1 SV=2	tr|A0A061GVB0|A0A061GVB0_THECC Plant heme oxygenase family protein isoform 1 OS=Theobroma cacao OX=3641 GN=TCM_038078 PE=4 SV=1	gi|590578215|ref|XP_007013445.1| Plant heme oxygenase family protein isoform 1 [Theobroma cacao]	AT2G26670.1 pep:known chromosome:TAIR10:2:11341684:11343572:1 gene:AT2G26670 transcript:AT2G26670.1 description:"Heme oxygenase 1, chloroplastic"	cd00232 HemeO	-	G3DSA:1.20.910.10	PF01126 Heme oxygenase	-	-	-	SSF48613	-
Mipan04aG1219400	3641.EOX98314	9.3e-43	179.9	Streptophyta	-	GO:0003674~molecular_function; GO:0003824~catalytic activity; GO:0005575~cellular_component; GO:0005622~intracellular anatomical structure; GO:0005623~obsolete cell; GO:0005737~cytoplasm; GO:0005829~cytosol; GO:0008150~biological_process; GO:0008152~metabolic process; GO:0008194~UDP-glycosyltransferase activity; GO:0009058~biosynthetic process; GO:0009605~response to external stimulus; GO:0009607…	-	K13496~UGT73C:UDP-glucosyltransferase 73C	ko01110~Biosynthesis of secondary metabolites	-	R08076	RC00005,RC00059	ko00000,ko01000,ko01003	-	GT1	-	Viridiplantae	37J9T@33090,3GE9Z@35493,KOG1192@1,KOG1192@2759	NA|NA|NA	CG	Belongs to the UDP-glycosyltransferase family	sp|Q9AT54|SCGT_TOBAC Scopoletin glucosyltransferase OS=Nicotiana tabacum OX=4097 GN=TOGT1 PE=1 SV=1	tr|A0A061DZW1|A0A061DZW1_THECC Glycosyltransferase OS=Theobroma cacao OX=3641 GN=TCM_007101 PE=3 SV=1	gi|590686793|ref|XP_007042483.1| UDP-glucosyl transferase 73B3, putative [Theobroma cacao]	AT4G34135.1 pep:known chromosome:TAIR10:4:16345281:16347133:-1 gene:AT4G34135 transcript:AT4G34135.1 description:"UDP-glucosyl transferase 73B2"	-	-	G3DSA:3.40.50.2000	-	-	-	-	SSF53756	-
Mipan04aG1226700	3641.EOY32068	0	1087.8	Streptophyta	-	GO:0001708~cell fate specification; GO:0005575~cellular_component; GO:0005622~intracellular anatomical structure; GO:0005623~obsolete cell; GO:0005737~cytoplasm; GO:0005794~Golgi apparatus; GO:0006810~transport; GO:0007034~vacuolar transport; GO:0008150~biological_process; GO:0008152~metabolic process; GO:0009058~biosynthetic process; GO:0009718~anthocyanin-containing compound biosynthetic proces…	-	K19513~CLEC16A:protein CLEC16A	-	-	-	-	ko00000,ko03029,ko04131	-	-	-	Viridiplantae	37J6T@33090,3G92W@35493,KOG2219@1,KOG2219@2759	NA|NA|NA	O	Uncharacterised conserved protein	sp|Q8W4P9|TT9_ARATH Protein TRANSPARENT TESTA 9 OS=Arabidopsis thaliana OX=3702 GN=TT9 PE=2 SV=1	tr|A0A061GSC3|A0A061GSC3_THECC Uncharacterized protein isoform 1 OS=Theobroma cacao OX=3641 GN=TCM_039513 PE=4 SV=1	gi|590581802|ref|XP_007014447.1| Uncharacterized protein isoform 1 [Theobroma cacao]	AT3G28430.1 pep:known chromosome:TAIR10:3:10657031:10662766:-1 gene:AT3G28430 transcript:AT3G28430.1 description:"unknown protein\x3b FUNCTIONS IN\x3a molecular_function unknown\x3b INVOLVED IN\x3a biological_process unknown\x3b LOCATED IN\x3a mitochondrion\x3b EXPRESSED IN\x3a 17 plant structures\x3b EXPRESSED DURING\x3a 6 growth stages\x3b CONTAINS InterPro DOMAIN/s\x3a Protein of unknown funct…	-	-	G3DSA:1.25.10.10	PF09758 Uncharacterised conserved protein	-	-	-	SSF48371	-
Mipan04aG1309100	29760.VIT_07s0005g00410.t01	0	1329.3	Streptophyta	-	GO:0003674~molecular_function; GO:0003824~catalytic activity; GO:0004553~hydrolase activity, hydrolyzing O-glycosyl compounds; GO:0005575~cellular_component; GO:0005622~intracellular anatomical structure; GO:0005623~obsolete cell; GO:0005737~cytoplasm; GO:0005773~vacuole; GO:0005777~peroxisome; GO:0008150~biological_process; GO:0008152~metabolic process; GO:0008422~beta-glucosidase activity; GO:0…	3.2.1.21,3.5.2.17	K01188~E3.2.1.21:beta-glucosidase ; K19964~HIUH:hydroxyisourate hydrolase	ko00230~Purine metabolism; ko00460~Cyanoamino acid metabolism; ko00500~Starch and sucrose metabolism; ko00940~Phenylpropanoid biosynthesis; ko01100~Metabolic pathways; ko01110~Biosynthesis of secondary metabolites	-	R00026,R02558,R02887,R02985,R03527,R04949,R04998,R06601,R10035,R10039,R10040	RC00049,RC00059,RC00171,RC00262,RC00397,RC00451,RC00714,RC00746,RC01248,RC03393	ko00000,ko00001,ko01000	-	GH1	-	Viridiplantae	37HZ7@33090,3GEM1@35493,COG2723@1,KOG0626@2759	NA|NA|NA	G	Belongs to the glycosyl hydrolase 1 family	sp|B3H5Q1|BGL11_ARATH Beta-glucosidase 11 OS=Arabidopsis thaliana OX=3702 GN=BGLU11 PE=2 SV=2	tr|F6HZ47|F6HZ47_VITVI Uncharacterized protein OS=Vitis vinifera OX=29760 GN=VIT_07s0005g00410 PE=4 SV=1	gi|297743886|emb|CBI36856.3| unnamed protein product [Vitis vinifera]	AT1G02850.2 pep:known chromosome:TAIR10:1:630505:633259:1 gene:AT1G02850 transcript:AT1G02850.2 description:"Beta-glucosidase 11"	-	-	G3DSA:3.20.20.80	PF00232 Glycosyl hydrolase family 1	-	PR00131 Glycosyl hydrolase family 1 signature	-	SSF51445	-
Mipan04aG1334100	3641.EOY33469	7.4e-165	586.6	Streptophyta	-	GO:0003674~molecular_function; GO:0003700~DNA-binding transcription factor activity; GO:0005575~cellular_component; GO:0005622~intracellular anatomical structure; GO:0005623~obsolete cell; GO:0005634~nucleus; GO:0006355~regulation of transcription, DNA-templated; GO:0008150~biological_process; GO:0008152~metabolic process; GO:0009058~biosynthetic process; GO:0009812~flavonoid metabolic process; G…	-	-	-	-	-	-	-	-	-	-	Viridiplantae	37KFJ@33090,3G9W8@35493,KOG1721@1,KOG1721@2759	NA|NA|NA	LO	Protein TRANSPARENT TESTA	sp|Q9SGD1|ZWIP3_ARATH Zinc finger protein WIP3 OS=Arabidopsis thaliana OX=3702 GN=WIP3 PE=2 SV=1	tr|A0A061GZR0|A0A061GZR0_THECC WIP domain protein 3 OS=Theobroma cacao OX=3641 GN=TCM_041441 PE=4 SV=1	gi|590586980|ref|XP_007015850.1| WIP domain protein 3 [Theobroma cacao]	AT1G08290.1 pep:known chromosome:TAIR10:1:2609996:2613242:-1 gene:AT1G08290 transcript:AT1G08290.1 description:"Zinc finger protein WIP3"	-	-	G3DSA:3.30.160.60;G3DSA:3.30.40.10	PF13912 C2H2-type zinc finger	-	-	SM00355	SSF57667	-
Mipan04aG1381900	3641.EOY34377	0	1356.7	Streptophyta	-	GO:0000003~reproduction; GO:0001101~response to acid chemical; GO:0003006~developmental process involved in reproduction; GO:0003674~molecular_function; GO:0003676~nucleic acid binding; GO:0003700~DNA-binding transcription factor activity; GO:0003723~RNA binding; GO:0005488~binding; GO:0005575~cellular_component; GO:0005622~intracellular anatomical structure; GO:0005623~obsolete cell; GO:0005634~…	-	-	-	-	-	-	-	-	-	-	Viridiplantae	28JYJ@1,2QQ5I@2759,37IVI@33090,3GG3D@35493	NA|NA|NA	K	Auxin response factors (ARFs) are transcriptional factors that bind specifically to the DNA sequence 5'-TGTCTC-3' found in the auxin-responsive promoter elements (AuxREs)	sp|Q9SKN5|ARFJ_ARATH Auxin response factor 10 OS=Arabidopsis thaliana OX=3702 GN=ARF10 PE=2 SV=1	tr|A0A061GYN8|A0A061GYN8_THECC Auxin response factor OS=Theobroma cacao OX=3641 GN=TCM_042067 PE=3 SV=1	gi|590590523|ref|XP_007016758.1| Auxin response factor 10 isoform 1 [Theobroma cacao]	AT2G28350.1 pep:known chromosome:TAIR10:2:12114331:12116848:1 gene:AT2G28350 transcript:AT2G28350.1 description:"Auxin response factor 10"	cd10017 B3_DNA	-	G3DSA:2.40.330.10	PF02362 B3 DNA binding domain;PF06507 Auxin response factor	-	-	SM01019	SSF101936	-
Mipan04aG1461100	3641.EOY29193	0	1259.6	Streptophyta	-	GO:0001101~response to acid chemical; GO:0003674~molecular_function; GO:0003824~catalytic activity; GO:0004672~protein kinase activity; GO:0005575~cellular_component; GO:0005622~intracellular anatomical structure; GO:0005623~obsolete cell; GO:0005737~cytoplasm; GO:0006091~generation of precursor metabolites and energy; GO:0006464~cellular protein modification process; GO:0006468~protein phosphory…	-	-	-	-	-	-	-	-	-	-	Viridiplantae	37RQ5@33090,3GDII@35493,COG0661@1,KOG1235@2759	NA|NA|NA	J	aarF domain-containing protein kinase At4g31390	sp|Q8RWG1|AB1K1_ARATH Protein ACTIVITY OF BC1 COMPLEX KINASE 1, chloroplastic OS=Arabidopsis thaliana OX=3702 GN=ABC1K1 PE=1 SV=1	tr|A0A061GIH7|A0A061GIH7_THECC Kinase superfamily protein isoform 1 OS=Theobroma cacao OX=3641 GN=TCM_036808 PE=4 SV=1	gi|590571367|ref|XP_007011574.1| Kinase superfamily protein isoform 1 [Theobroma cacao]	AT4G31390.1 pep:known chromosome:TAIR10:4:15233075:15237109:1 gene:AT4G31390 transcript:AT4G31390.1 description:"Uncharacterized aarF domain-containing protein kinase At4g31390, chloroplastic"	cd05121 ABC1_ADCK3-like	-	G3DSA:3.30.200.20;G3DSA:1.10.510.10	PF03109 ABC1 family	-	-	-	SSF56112	-
Mipan04bG0048500	3641.EOY31064	4.4e-139	500.7	Streptophyta	HO3	GO:0003674~molecular_function; GO:0003824~catalytic activity; GO:0004392~heme oxygenase (decyclizing) activity; GO:0005488~binding; GO:0005575~cellular_component; GO:0005622~intracellular anatomical structure; GO:0005623~obsolete cell; GO:0005737~cytoplasm; GO:0006629~lipid metabolic process; GO:0006720~isoprenoid metabolic process; GO:0006721~terpenoid metabolic process; GO:0006725~cellular arom…	1.14.15.20	K21480~HO,pbsA1,hmuO:heme oxygenase (biliverdin-producing, ferredoxin)	ko00860~Porphyrin and chlorophyll metabolism; ko01100~Metabolic pathways; ko01110~Biosynthesis of secondary metabolites	-	R11579	RC01270	ko00000,ko00001,ko01000	-	-	-	Viridiplantae	37RTR@33090,3GFVT@35493,COG5398@1,KOG4480@2759	NA|NA|NA	P	Heme oxygenase	sp|O48782|HMOX1_ARATH Heme oxygenase 1, chloroplastic OS=Arabidopsis thaliana OX=3702 GN=HO1 PE=1 SV=2	tr|A0A061GVB0|A0A061GVB0_THECC Plant heme oxygenase family protein isoform 1 OS=Theobroma cacao OX=3641 GN=TCM_038078 PE=4 SV=1	gi|590578215|ref|XP_007013445.1| Plant heme oxygenase family protein isoform 1 [Theobroma cacao]	AT2G26670.1 pep:known chromosome:TAIR10:2:11341684:11343572:1 gene:AT2G26670 transcript:AT2G26670.1 description:"Heme oxygenase 1, chloroplastic"	cd00232 HemeO	-	G3DSA:1.20.910.10	PF01126 Heme oxygenase	-	-	-	SSF48613	-
Mipan04bG0344300	3641.EOX98314	7.2e-43	180.3	Streptophyta	-	GO:0003674~molecular_function; GO:0003824~catalytic activity; GO:0005575~cellular_component; GO:0005622~intracellular anatomical structure; GO:0005623~obsolete cell; GO:0005737~cytoplasm; GO:0005829~cytosol; GO:0008150~biological_process; GO:0008152~metabolic process; GO:0008194~UDP-glycosyltransferase activity; GO:0009058~biosynthetic process; GO:0009605~response to external stimulus; GO:0009607…	-	K13496~UGT73C:UDP-glucosyltransferase 73C	ko01110~Biosynthesis of secondary metabolites	-	R08076	RC00005,RC00059	ko00000,ko01000,ko01003	-	GT1	-	Viridiplantae	37J9T@33090,3GE9Z@35493,KOG1192@1,KOG1192@2759	NA|NA|NA	CG	Belongs to the UDP-glycosyltransferase family	sp|Q9AT54|SCGT_TOBAC Scopoletin glucosyltransferase OS=Nicotiana tabacum OX=4097 GN=TOGT1 PE=1 SV=1	tr|A0A061DZW1|A0A061DZW1_THECC Glycosyltransferase OS=Theobroma cacao OX=3641 GN=TCM_007101 PE=3 SV=1	gi|590686793|ref|XP_007042483.1| UDP-glucosyl transferase 73B3, putative [Theobroma cacao]	AT4G34135.1 pep:known chromosome:TAIR10:4:16345281:16347133:-1 gene:AT4G34135 transcript:AT4G34135.1 description:"UDP-glucosyl transferase 73B2"	-	-	G3DSA:3.40.50.2000	-	-	-	-	SSF53756	-
Mipan04bG0351800	3641.EOY32068	0	1426	Streptophyta	-	GO:0001708~cell fate specification; GO:0005575~cellular_component; GO:0005622~intracellular anatomical structure; GO:0005623~obsolete cell; GO:0005737~cytoplasm; GO:0005794~Golgi apparatus; GO:0006810~transport; GO:0007034~vacuolar transport; GO:0008150~biological_process; GO:0008152~metabolic process; GO:0009058~biosynthetic process; GO:0009718~anthocyanin-containing compound biosynthetic proces…	-	K19513~CLEC16A:protein CLEC16A	-	-	-	-	ko00000,ko03029,ko04131	-	-	-	Viridiplantae	37J6T@33090,3G92W@35493,KOG2219@1,KOG2219@2759	NA|NA|NA	O	Uncharacterised conserved protein	sp|Q8W4P9|TT9_ARATH Protein TRANSPARENT TESTA 9 OS=Arabidopsis thaliana OX=3702 GN=TT9 PE=2 SV=1	tr|A0A1R3I391|A0A1R3I391_COCAP FPL domain-containing protein OS=Corchorus capsularis OX=210143 GN=CCACVL1_15218 PE=4 SV=1	gi|590581802|ref|XP_007014447.1| Uncharacterized protein isoform 1 [Theobroma cacao]	AT3G28430.1 pep:known chromosome:TAIR10:3:10657031:10662766:-1 gene:AT3G28430 transcript:AT3G28430.1 description:"unknown protein\x3b FUNCTIONS IN\x3a molecular_function unknown\x3b INVOLVED IN\x3a biological_process unknown\x3b LOCATED IN\x3a mitochondrion\x3b EXPRESSED IN\x3a 17 plant structures\x3b EXPRESSED DURING\x3a 6 growth stages\x3b CONTAINS InterPro DOMAIN/s\x3a Protein of unknown funct…	-	-	G3DSA:1.25.10.10	PF09758 Uncharacterised conserved protein	-	-	-	SSF48371	-
Mipan04bG0432500	29760.VIT_07s0005g00410.t01	0	1329.7	Streptophyta	-	GO:0003674~molecular_function; GO:0003824~catalytic activity; GO:0004553~hydrolase activity, hydrolyzing O-glycosyl compounds; GO:0005575~cellular_component; GO:0005622~intracellular anatomical structure; GO:0005623~obsolete cell; GO:0005737~cytoplasm; GO:0005773~vacuole; GO:0005777~peroxisome; GO:0008150~biological_process; GO:0008152~metabolic process; GO:0008422~beta-glucosidase activity; GO:0…	3.2.1.21,3.5.2.17	K01188~E3.2.1.21:beta-glucosidase ; K19964~HIUH:hydroxyisourate hydrolase	ko00230~Purine metabolism; ko00460~Cyanoamino acid metabolism; ko00500~Starch and sucrose metabolism; ko00940~Phenylpropanoid biosynthesis; ko01100~Metabolic pathways; ko01110~Biosynthesis of secondary metabolites	-	R00026,R02558,R02887,R02985,R03527,R04949,R04998,R06601,R10035,R10039,R10040	RC00049,RC00059,RC00171,RC00262,RC00397,RC00451,RC00714,RC00746,RC01248,RC03393	ko00000,ko00001,ko01000	-	GH1	-	Viridiplantae	37HZ7@33090,3GEM1@35493,COG2723@1,KOG0626@2759	NA|NA|NA	G	Belongs to the glycosyl hydrolase 1 family	sp|B3H5Q1|BGL11_ARATH Beta-glucosidase 11 OS=Arabidopsis thaliana OX=3702 GN=BGLU11 PE=2 SV=2	tr|F6HZ47|F6HZ47_VITVI Uncharacterized protein OS=Vitis vinifera OX=29760 GN=VIT_07s0005g00410 PE=4 SV=1	gi|297743886|emb|CBI36856.3| unnamed protein product [Vitis vinifera]	AT1G02850.2 pep:known chromosome:TAIR10:1:630505:633259:1 gene:AT1G02850 transcript:AT1G02850.2 description:"Beta-glucosidase 11"	-	-	G3DSA:3.20.20.80	PF00232 Glycosyl hydrolase family 1	-	PR00131 Glycosyl hydrolase family 1 signature	-	SSF51445	-
Mipan04bG0457700	3641.EOY33469	8.2e-164	583.2	Streptophyta	-	GO:0003674~molecular_function; GO:0003700~DNA-binding transcription factor activity; GO:0005575~cellular_component; GO:0005622~intracellular anatomical structure; GO:0005623~obsolete cell; GO:0005634~nucleus; GO:0006355~regulation of transcription, DNA-templated; GO:0008150~biological_process; GO:0008152~metabolic process; GO:0009058~biosynthetic process; GO:0009812~flavonoid metabolic process; G…	-	-	-	-	-	-	-	-	-	-	Viridiplantae	37KFJ@33090,3G9W8@35493,KOG1721@1,KOG1721@2759	NA|NA|NA	LO	Protein TRANSPARENT TESTA	sp|Q9SGD1|ZWIP3_ARATH Zinc finger protein WIP3 OS=Arabidopsis thaliana OX=3702 GN=WIP3 PE=2 SV=1	tr|A0A061GZR0|A0A061GZR0_THECC WIP domain protein 3 OS=Theobroma cacao OX=3641 GN=TCM_041441 PE=4 SV=1	gi|590586980|ref|XP_007015850.1| WIP domain protein 3 [Theobroma cacao]	AT1G08290.1 pep:known chromosome:TAIR10:1:2609996:2613242:-1 gene:AT1G08290 transcript:AT1G08290.1 description:"Zinc finger protein WIP3"	-	-	G3DSA:3.30.160.60;G3DSA:3.30.40.10	PF13912 C2H2-type zinc finger	-	-	SM00355	SSF57667	-
Mipan04bG0505100	3641.EOY34377	0	1356.7	Streptophyta	-	GO:0000003~reproduction; GO:0001101~response to acid chemical; GO:0003006~developmental process involved in reproduction; GO:0003674~molecular_function; GO:0003676~nucleic acid binding; GO:0003700~DNA-binding transcription factor activity; GO:0003723~RNA binding; GO:0005488~binding; GO:0005575~cellular_component; GO:0005622~intracellular anatomical structure; GO:0005623~obsolete cell; GO:0005634~…	-	-	-	-	-	-	-	-	-	-	Viridiplantae	28JYJ@1,2QQ5I@2759,37IVI@33090,3GG3D@35493	NA|NA|NA	K	Auxin response factors (ARFs) are transcriptional factors that bind specifically to the DNA sequence 5'-TGTCTC-3' found in the auxin-responsive promoter elements (AuxREs)	sp|Q9SKN5|ARFJ_ARATH Auxin response factor 10 OS=Arabidopsis thaliana OX=3702 GN=ARF10 PE=2 SV=1	tr|A0A061GYN8|A0A061GYN8_THECC Auxin response factor OS=Theobroma cacao OX=3641 GN=TCM_042067 PE=3 SV=1	gi|590590523|ref|XP_007016758.1| Auxin response factor 10 isoform 1 [Theobroma cacao]	AT2G28350.1 pep:known chromosome:TAIR10:2:12114331:12116848:1 gene:AT2G28350 transcript:AT2G28350.1 description:"Auxin response factor 10"	cd10017 B3_DNA	-	G3DSA:2.40.330.10	PF02362 B3 DNA binding domain;PF06507 Auxin response factor	-	-	SM01019	SSF101936	-
Mipan04bG0583400	3641.EOY29193	0	1259.6	Streptophyta	-	GO:0001101~response to acid chemical; GO:0003674~molecular_function; GO:0003824~catalytic activity; GO:0004672~protein kinase activity; GO:0005575~cellular_component; GO:0005622~intracellular anatomical structure; GO:0005623~obsolete cell; GO:0005737~cytoplasm; GO:0006091~generation of precursor metabolites and energy; GO:0006464~cellular protein modification process; GO:0006468~protein phosphory…	-	-	-	-	-	-	-	-	-	-	Viridiplantae	37RQ5@33090,3GDII@35493,COG0661@1,KOG1235@2759	NA|NA|NA	J	aarF domain-containing protein kinase At4g31390	sp|Q8RWG1|AB1K1_ARATH Protein ACTIVITY OF BC1 COMPLEX KINASE 1, chloroplastic OS=Arabidopsis thaliana OX=3702 GN=ABC1K1 PE=1 SV=1	tr|A0A061GIH7|A0A061GIH7_THECC Kinase superfamily protein isoform 1 OS=Theobroma cacao OX=3641 GN=TCM_036808 PE=4 SV=1	gi|590571367|ref|XP_007011574.1| Kinase superfamily protein isoform 1 [Theobroma cacao]	AT4G31390.1 pep:known chromosome:TAIR10:4:15233075:15237109:1 gene:AT4G31390 transcript:AT4G31390.1 description:"Uncharacterized aarF domain-containing protein kinase At4g31390, chloroplastic"	cd05121 ABC1_ADCK3-like	-	G3DSA:3.30.200.20;G3DSA:1.10.510.10	PF03109 ABC1 family	-	-	-	SSF56112	-
Mipan05aG0031700	3641.EOY03123	4.3e-107	394	Streptophyta	GSTF11	GO:0000325~plant-type vacuole; GO:0003674~molecular_function; GO:0003824~catalytic activity; GO:0004364~glutathione transferase activity; GO:0005488~binding; GO:0005575~cellular_component; GO:0005622~intracellular anatomical structure; GO:0005623~obsolete cell; GO:0005634~nucleus; GO:0005737~cytoplasm; GO:0005773~vacuole; GO:0005774~vacuolar membrane; GO:0006518~peptide metabolic process; GO:0006…	2.5.1.18	K00799~GST,gst:glutathione S-transferase	ko00480~Glutathione metabolism	-	R03522,R07002,R07003,R07004,R07023,R07024,R07025,R07026,R07069,R07070,R07083,R07084,R07091,R07092,R07093,R07094,R07100,R07113,R07116,R08280,R09409,R11905	RC00004,RC00069,RC00840,RC00948,RC01704,RC01705,RC01706,RC01758,RC01759,RC01765,RC01767,RC01769,RC02243,RC02527,RC02939,RC02940,RC02942,RC02943,RC02944	ko00000,ko00001,ko01000,ko02000	1.A.12.2.2,1.A.12.3.2	-	-	Viridiplantae	37MH6@33090,3GFHH@35493,COG0625@1,KOG0867@2759	NA|NA|NA	O	Belongs to the GST superfamily	sp|Q96324|GSTFB_ARATH Glutathione S-transferase F11 OS=Arabidopsis thaliana OX=3702 GN=GSTF11 PE=2 SV=1	tr|A0A061EET2|A0A061EET2_THECC Glutathione S-transferase F11 OS=Theobroma cacao OX=3641 GN=TCM_017618 PE=3 SV=1	gi|590648586|ref|XP_007032197.1| Glutathione S-transferase F11 [Theobroma cacao]	AT3G03190.1 pep:known chromosome:TAIR10:3:735028:735987:1 gene:AT3G03190 transcript:AT3G03190.1 description:"Glutathione S-transferase F11"	cd03053 GST_N_Phi;cd03187 GST_C_Phi	-	G3DSA:1.20.1050.10;G3DSA:3.40.30.10	PF02798 Glutathione S-transferase, N-terminal domain;PF00043 Glutathione S-transferase, C-terminal domain	-	-	-	SSF52833;SSF47616	-
Mipan05aG0046700	3641.EOY21331	1.1e-196	692.6	Streptophyta	-	GO:0000003~reproduction; GO:0000151~ubiquitin ligase complex; GO:0000152~nuclear ubiquitin ligase complex; GO:0003006~developmental process involved in reproduction; GO:0003674~molecular_function; GO:0003824~catalytic activity; GO:0004842~ubiquitin-protein transferase activity; GO:0005488~binding; GO:0005515~protein binding; GO:0005575~cellular_component; GO:0005622~intracellular anatomical struc…	2.3.2.27	K10143~RFWD2,COP1:E3 ubiquitin-protein ligase RFWD2	ko04120~Ubiquitin mediated proteolysis; ko04712~Circadian rhythm - plant	-	-	-	ko00000,ko00001,ko01000,ko04121	-	-	-	Viridiplantae	28NTZ@1,2QVDX@2759,37SNE@33090,3GCC7@35493	NA|NA|NA	S	WD repeat-containing protein	sp|Q9FFA7|RUP2_ARATH WD repeat-containing protein RUP2 OS=Arabidopsis thaliana OX=3702 GN=RUP2 PE=1 SV=1	tr|A0A061FVR8|A0A061FVR8_THECC Transducin/WD40 repeat-like superfamily protein OS=Theobroma cacao OX=3641 GN=TCM_012815 PE=4 SV=1	gi|590665762|ref|XP_007036830.1| Transducin/WD40 repeat-like superfamily protein [Theobroma cacao]	AT5G23730.1 pep:known chromosome:TAIR10:5:8005234:8006630:1 gene:AT5G23730 transcript:AT5G23730.1 description:"WD repeat-containing protein RUP2"	-	-	G3DSA:1.10.10.670;G3DSA:2.130.10.10	PF00400 WD domain, G-beta repeat	-	-	SM00320	SSF50978	-
Mipan05aG0160900	3641.EOY23276	6.4e-234	816.6	Streptophyta	-	GO:0005575~cellular_component; GO:0005622~intracellular anatomical structure; GO:0005623~obsolete cell; GO:0005737~cytoplasm; GO:0005773~vacuole; GO:0008150~biological_process; GO:0008152~metabolic process; GO:0009058~biosynthetic process; GO:0009812~flavonoid metabolic process; GO:0009813~flavonoid biosynthetic process; GO:0043226~organelle; GO:0043227~membrane-bounded organelle; GO:0043229~intr…	-	K03327~TC.MATE,SLC47A,norM,mdtK,dinF:multidrug resistance protein, MATE family	-	-	-	-	ko00000,ko02000	2.A.66.1	-	-	Viridiplantae	37QRG@33090,3GCE0@35493,COG0534@1,KOG1347@2759	NA|NA|NA	V	Belongs to the multi antimicrobial extrusion (MATE) (TC 2.A.66.1) family	sp|F4JTB3|DTX35_ARATH Protein DETOXIFICATION 35 OS=Arabidopsis thaliana OX=3702 GN=DTX35 PE=1 SV=1	tr|A0A061G135|A0A061G135_THECC Protein DETOXIFICATION OS=Theobroma cacao OX=3641 GN=TCM_015227 PE=3 SV=1	gi|590673030|ref|XP_007038775.1| Detoxifying efflux carrier 35 isoform 1 [Theobroma cacao]	AT4G25640.1 pep:known chromosome:TAIR10:4:13076715:13079052:-1 gene:AT4G25640 transcript:AT4G25640.1 description:"detoxifying efflux carrier 35"	cd13132 MATE_eukaryotic	-	-	PF01554 MatE	SIGNAL_PEPTIDE_N_REGION N-terminal region of a signal peptide.;TRANSMEMBRANE Region of a membrane-bound protein predicted to be embedded in the membrane.;SIGNAL_PEPTIDE_H_REGION Hydrophobic region of a signal peptide.;SIGNAL_PEPTIDE_C_REGION C-terminal region of a signal peptide.;SIGNAL_PEPTIDE Signal peptide region;NON_CYTOPLASMIC_DOMAIN Region of a membrane-bound protein predicted to be outside…	-	-	-	TIGR00797 matE: MATE efflux family protein
Mipan05aG0186300	3641.EOY23715	2.4e-184	651.4	Streptophyta	-	GO:0001101~response to acid chemical; GO:0002229~defense response to oomycetes; GO:0002239~response to oomycetes; GO:0003674~molecular_function; GO:0003824~catalytic activity; GO:0004497~monooxygenase activity; GO:0006082~organic acid metabolic process; GO:0006725~cellular aromatic compound metabolic process; GO:0006950~response to stress; GO:0006952~defense response; GO:0007275~multicellular org…	-	-	-	-	-	-	-	-	-	-	Viridiplantae	37MCR@33090,3G9A4@35493,COG3491@1,KOG0143@2759	NA|NA|NA	Q	Belongs to the iron ascorbate-dependent oxidoreductase family	sp|Q9FLV0|DMR6_ARATH Protein DOWNY MILDEW RESISTANCE 6 OS=Arabidopsis thaliana OX=3702 GN=DMR6 PE=1 SV=1	tr|A0A061G1L6|A0A061G1L6_THECC 2-oxoglutarate (2OG) and Fe(II)-dependent oxygenase superfamily protein OS=Theobroma cacao OX=3641 GN=TCM_015521 PE=3 SV=1	gi|590674601|ref|XP_007039214.1| 2-oxoglutarate (2OG) and Fe(II)-dependent oxygenase superfamily protein [Theobroma cacao]	AT5G24530.1 pep:known chromosome:TAIR10:5:8378833:8383401:1 gene:AT5G24530 transcript:AT5G24530.1 description:"2-oxoglutarate (2OG) and Fe(II)-dependent oxygenase superfamily protein"	-	-	G3DSA:2.60.120.330	PF14226 non-haem dioxygenase in morphine synthesis N-terminal;PF03171 2OG-Fe(II) oxygenase superfamily	-	-	-	SSF51197	-
Mipan05aG0186400	29730.Gorai.004G125600.1	1.5e-190	672.2	Streptophyta	-	GO:0003674~molecular_function; GO:0003824~catalytic activity; GO:0005575~cellular_component; GO:0005622~intracellular anatomical structure; GO:0005623~obsolete cell; GO:0005634~nucleus; GO:0005737~cytoplasm; GO:0005886~plasma membrane; GO:0005911~cell-cell junction; GO:0006725~cellular aromatic compound metabolic process; GO:0008150~biological_process; GO:0008152~metabolic process; GO:0008168~met…	2.1.1.169,2.1.1.232,2.1.1.68	K13066~COMT:caffeic acid 3-O-methyltransferase / acetylserotonin O-methyltransferase ; K22439~OMT:tricetin 3',4',5'-O-trimethyltransferase ; K22440~NOMT:naringenin 7-O-methyltransferase	ko00940~Phenylpropanoid biosynthesis; ko01100~Metabolic pathways; ko01110~Biosynthesis of secondary metabolites	M00039	R02379,R03366,R06574,R06575,R06576,R06577	RC00003,RC00392	ko00000,ko00001,ko00002,ko01000	-	-	-	Viridiplantae	37PBP@33090,3GGBD@35493,KOG3178@1,KOG3178@2759	NA|NA|NA	S	Belongs to the class I-like SAM-binding methyltransferase superfamily. Cation-independent O- methyltransferase family	sp|P46484|COMT1_EUCGU Caffeic acid 3-O-methyltransferase OS=Eucalyptus gunnii OX=3933 GN=OMT PE=2 SV=1	tr|A0A0B0NNF3|A0A0B0NNF3_GOSAR Caffeic acid 3-O-methyltransferase OS=Gossypium arboreum OX=29729 GN=F383_19236 PE=3 SV=1	gi|728833846|gb|KHG13289.1| Caffeic acid 3-O-methyltransferase [Gossypium arboreum]	AT5G54160.1 pep:known chromosome:TAIR10:5:21981996:21984363:1 gene:AT5G54160 transcript:AT5G54160.1 description:"Flavone 3'-O-methyltransferase 1"	cd02440 AdoMet_MTases	-	G3DSA:1.10.10.10;G3DSA:3.40.50.150	PF08100 Dimerisation domain;PF00891 O-methyltransferase	-	-	-	SSF46785;SSF53335	-
Mipan05aG0187400	3641.EOY23734	1.9e-229	802	Streptophyta	-	GO:0001067~regulatory region nucleic acid binding; GO:0002230~positive regulation of defense response to virus by host; GO:0002237~response to molecule of bacterial origin; GO:0002376~immune system process; GO:0002682~regulation of immune system process; GO:0002697~regulation of immune effector process; GO:0002831~regulation of response to biotic stimulus; GO:0003674~molecular_function; GO:000367…	-	-	-	-	-	-	-	-	-	-	Viridiplantae	28JV7@1,2QS98@2759,37SHJ@33090,3GXBH@35493	NA|NA|NA	G	(NAC) domain-containing protein	sp|F4JN35|NTL9_ARATH Protein NTM1-like 9 OS=Arabidopsis thaliana OX=3702 GN=NTL9 PE=1 SV=1	tr|A0A061G9N7|A0A061G9N7_THECC NAC domain class transcription factor, putative isoform 1 OS=Theobroma cacao OX=3641 GN=TCM_015535 PE=4 SV=1	gi|590674671|ref|XP_007039233.1| NAC domain class transcription factor, putative isoform 1 [Theobroma cacao]	AT4G35580.1 pep:known chromosome:TAIR10:4:16888405:16890801:-1 gene:AT4G35580 transcript:AT4G35580.1 description:"Protein NTM1-like 9"	-	-	-	PF02365 No apical meristem (NAM) protein	TRANSMEMBRANE Region of a membrane-bound protein predicted to be embedded in the membrane.;CYTOPLASMIC_DOMAIN Region of a membrane-bound protein predicted to be outside the membrane, in the cytoplasm.;NON_CYTOPLASMIC_DOMAIN Region of a membrane-bound protein predicted to be outside the membrane, in the extracellular region.	-	-	SSF101941	-
Mipan05aG0191300	3641.EOY23801	1.5e-264	918.7	Streptophyta	-	GO:0001067~regulatory region nucleic acid binding; GO:0002831~regulation of response to biotic stimulus; GO:0002833~positive regulation of response to biotic stimulus; GO:0003674~molecular_function; GO:0003676~nucleic acid binding; GO:0003677~DNA binding; GO:0003700~DNA-binding transcription factor activity; GO:0005488~binding; GO:0005515~protein binding; GO:0005516~calmodulin binding; GO:0005575…	-	-	-	-	-	-	-	-	-	-	Viridiplantae	28I7T@1,2QQI4@2759,37NI7@33090,3GEMY@35493	NA|NA|NA	G	(NAC) domain-containing protein	sp|B5X570|NAC14_ARATH NAC domain-containing protein 14 OS=Arabidopsis thaliana OX=3702 GN=NAC014 PE=2 SV=1	tr|A0A061G1T3|A0A061G1T3_THECC NAC domain-containing protein 78, putative isoform 1 OS=Theobroma cacao OX=3641 GN=TCM_015584 PE=4 SV=1	gi|590674912|ref|XP_007039299.1| NAC domain-containing protein 78, putative isoform 1 [Theobroma cacao]	AT1G33060.1 pep:known chromosome:TAIR10:1:11975340:11978521:-1 gene:AT1G33060 transcript:AT1G33060.1 description:"NAC domain-containing protein 14"	-	-	-	PF02365 No apical meristem (NAM) protein	TRANSMEMBRANE Region of a membrane-bound protein predicted to be embedded in the membrane.;CYTOPLASMIC_DOMAIN Region of a membrane-bound protein predicted to be outside the membrane, in the cytoplasm.;NON_CYTOPLASMIC_DOMAIN Region of a membrane-bound protein predicted to be outside the membrane, in the extracellular region.	-	-	SSF101941	-
Mipan05aG0219400	3641.EOY24750	0	1112.8	Streptophyta	-	GO:0000902~cell morphogenesis; GO:0000904~cell morphogenesis involved in differentiation; GO:0001101~response to acid chemical; GO:0001708~cell fate specification; GO:0003674~molecular_function; GO:0003700~DNA-binding transcription factor activity; GO:0005575~cellular_component; GO:0005622~intracellular anatomical structure; GO:0005623~obsolete cell; GO:0005634~nucleus; GO:0006355~regulation of t…	-	-	-	-	-	-	-	-	-	-	Viridiplantae	2CN0Y@1,2QT7W@2759,37QRK@33090,3GBU9@35493	NA|NA|NA	K	transcription factor	sp|Q9FN69|GL3_ARATH Transcription factor GLABRA 3 OS=Arabidopsis thaliana OX=3702 GN=GL3 PE=1 SV=1	tr|A0A061GCJ1|A0A061GCJ1_THECC Basic helix-loop-helix DNA-binding superfamily protein, putative isoform 1 OS=Theobroma cacao OX=3641 GN=TCM_016261 PE=4 SV=1	gi|590678250|ref|XP_007040248.1| Basic helix-loop-helix DNA-binding superfamily protein, putative isoform 1 [Theobroma cacao]	AT5G41315.1 pep:known chromosome:TAIR10:5:16529455:16532879:1 gene:AT5G41315 transcript:AT5G41315.1 description:"Transcription factor GLABRA 3"	cd00083 HLH	Coil	G3DSA:3.30.70.260;G3DSA:4.10.280.10	PF14215 bHLH-MYC and R2R3-MYB transcription factors N-terminal;PF00010 Helix-loop-helix DNA-binding domain	-	-	SM00353	SSF47459	-
Mipan05aG0228500	4432.XP_010255576.1	1.4e-130	472.6	Streptophyta	-	GO:0003674~molecular_function; GO:0003824~catalytic activity; GO:0005575~cellular_component; GO:0005622~intracellular anatomical structure; GO:0005623~obsolete cell; GO:0005737~cytoplasm; GO:0005829~cytosol; GO:0005911~cell-cell junction; GO:0006139~nucleobase-containing compound metabolic process; GO:0006725~cellular aromatic compound metabolic process; GO:0006793~phosphorus metabolic process; G…	-	K12451~UER1:3,5-epimerase/4-reductase	ko00520~Amino sugar and nucleotide sugar metabolism; ko00523~Polyketide sugar unit biosynthesis	-	R08704,R08705,R08935	RC00182,RC01014,RC01531	ko00000,ko00001,ko01000	-	-	-	Viridiplantae	37J3C@33090,3GDHW@35493,COG1088@1,KOG0747@2759	NA|NA|NA	G	Rhamnose biosynthetic enzyme	sp|Q9LQ04|RMLCD_ARATH Bifunctional dTDP-4-dehydrorhamnose 3,5-epimerase/dTDP-4-dehydrorhamnose reductase OS=Arabidopsis thaliana OX=3702 GN=NRS/ER PE=1 SV=1	tr|A0A1R3J475|A0A1R3J475_COCAP dTDP-4-dehydrorhamnose reductase OS=Corchorus capsularis OX=210143 GN=CCACVL1_07719 PE=4 SV=1	gi|719998997|ref|XP_010255576.1| PREDICTED: probable rhamnose biosynthetic enzyme 1 [Nelumbo nucifera]	AT1G63000.1 pep:known chromosome:TAIR10:1:23342393:23344113:1 gene:AT1G63000 transcript:AT1G63000.1 description:"Bifunctional dTDP-4-dehydrorhamnose 3,5-epimerase/dTDP-4-dehydrorhamnose reductase"	-	-	G3DSA:3.40.50.720	-	-	-	-	SSF51735	-
Mipan05aG0228600	981085.XP_010108054.1	5e-125	454.1	fabids	-	GO:0003674~molecular_function; GO:0003824~catalytic activity; GO:0005575~cellular_component; GO:0005622~intracellular anatomical structure; GO:0005623~obsolete cell; GO:0005737~cytoplasm; GO:0005829~cytosol; GO:0005911~cell-cell junction; GO:0006139~nucleobase-containing compound metabolic process; GO:0006725~cellular aromatic compound metabolic process; GO:0006793~phosphorus metabolic process; G…	-	K12451~UER1:3,5-epimerase/4-reductase	ko00520~Amino sugar and nucleotide sugar metabolism; ko00523~Polyketide sugar unit biosynthesis	-	R08704,R08705,R08935	RC00182,RC01014,RC01531	ko00000,ko00001,ko01000	-	-	-	Viridiplantae	37J3C@33090,3GDHW@35493,4JDCI@91835,COG1088@1,KOG0747@2759	NA|NA|NA	G	rhamnose biosynthetic enzyme	sp|Q9LQ04|RMLCD_ARATH Bifunctional dTDP-4-dehydrorhamnose 3,5-epimerase/dTDP-4-dehydrorhamnose reductase OS=Arabidopsis thaliana OX=3702 GN=NRS/ER PE=1 SV=1	tr|A0A1R3J477|A0A1R3J477_COCAP NAD-dependent epimerase/dehydratase OS=Corchorus capsularis OX=210143 GN=CCACVL1_07716 PE=4 SV=1	gi|703143582|ref|XP_010108054.1| putative rhamnose biosynthetic enzyme 1 [Morus notabilis]	AT1G63000.1 pep:known chromosome:TAIR10:1:23342393:23344113:1 gene:AT1G63000 transcript:AT1G63000.1 description:"Bifunctional dTDP-4-dehydrorhamnose 3,5-epimerase/dTDP-4-dehydrorhamnose reductase"	-	-	G3DSA:3.40.50.720	PF04321 RmlD substrate binding domain	-	-	-	SSF51735	-
Mipan05aG0228700	3641.EOY24593	3.5e-163	580.9	Streptophyta	-	GO:0003674~molecular_function; GO:0003824~catalytic activity; GO:0005575~cellular_component; GO:0005622~intracellular anatomical structure; GO:0005623~obsolete cell; GO:0005737~cytoplasm; GO:0005829~cytosol; GO:0005911~cell-cell junction; GO:0006139~nucleobase-containing compound metabolic process; GO:0006725~cellular aromatic compound metabolic process; GO:0006793~phosphorus metabolic process; G…	-	K12451~UER1:3,5-epimerase/4-reductase	ko00520~Amino sugar and nucleotide sugar metabolism; ko00523~Polyketide sugar unit biosynthesis	-	R08704,R08705,R08935	RC00182,RC01014,RC01531	ko00000,ko00001,ko01000	-	-	-	Viridiplantae	37J3C@33090,3GDHW@35493,COG1088@1,KOG0747@2759	NA|NA|NA	G	Rhamnose biosynthetic enzyme	sp|Q9LQ04|RMLCD_ARATH Bifunctional dTDP-4-dehydrorhamnose 3,5-epimerase/dTDP-4-dehydrorhamnose reductase OS=Arabidopsis thaliana OX=3702 GN=NRS/ER PE=1 SV=1	tr|A0A1R3L426|A0A1R3L426_9ROSI dTDP-4-dehydrorhamnose reductase OS=Corchorus olitorius OX=93759 GN=COLO4_00385 PE=4 SV=1	gi|590677701|ref|XP_007040092.1| Nucleotide-rhamnose synthase/epimerase-reductase [Theobroma cacao]	AT1G63000.1 pep:known chromosome:TAIR10:1:23342393:23344113:1 gene:AT1G63000 transcript:AT1G63000.1 description:"Bifunctional dTDP-4-dehydrorhamnose 3,5-epimerase/dTDP-4-dehydrorhamnose reductase"	cd05254 dTDP_HR_like_SDR_e	-	G3DSA:3.40.50.720	PF04321 RmlD substrate binding domain	-	-	-	SSF51735	-
Mipan05aG0229900	3641.EOY24568	2.3e-190	671.4	Streptophyta	-	GO:0001101~response to acid chemical; GO:0003674~molecular_function; GO:0003824~catalytic activity; GO:0006725~cellular aromatic compound metabolic process; GO:0006950~response to stress; GO:0006996~organelle organization; GO:0007033~vacuole organization; GO:0008150~biological_process; GO:0008152~metabolic process; GO:0009058~biosynthetic process; GO:0009611~response to wounding; GO:0009698~pheny…	1.14.11.19	K05277~ANS:anthocyanidin synthase	ko00941~Flavonoid biosynthesis; ko01100~Metabolic pathways; ko01110~Biosynthesis of secondary metabolites	M00138	R04276,R05036,R05037,R05723,R06540	RC00235,RC01114	ko00000,ko00001,ko00002,ko01000	-	-	-	Viridiplantae	37RFY@33090,3GFR2@35493,COG3491@1,KOG0143@2759	NA|NA|NA	Q	Belongs to the iron ascorbate-dependent oxidoreductase family	sp|A0A2R6PI27|LDOX_ACTCC Anthocyanin synthase OS=Actinidia chinensis var. chinensis OX=1590841 GN=LDOX PE=1 SV=1	tr|A0A061GBZ5|A0A061GBZ5_THECC Leucoanthocyanidin dioxygenase isoform 2 OS=Theobroma cacao OX=3641 GN=TCM_016139 PE=3 SV=1	gi|590677615|ref|XP_007040068.1| Leucoanthocyanidin dioxygenase isoform 2 [Theobroma cacao]	AT4G22880.1 pep:known chromosome:TAIR10:4:12004768:12006209:-1 gene:AT4G22880 transcript:AT4G22880.1 description:"Leucoanthocyanidin dioxygenase"	-	-	G3DSA:2.60.120.330	PF14226 non-haem dioxygenase in morphine synthesis N-terminal;PF03171 2OG-Fe(II) oxygenase superfamily	-	-	-	SSF51197	-
Mipan05aG0262800	3641.EOY23994	1.3e-281	975.3	Streptophyta	-	GO:0001101~response to acid chemical; GO:0003674~molecular_function; GO:0003676~nucleic acid binding; GO:0003677~DNA binding; GO:0003700~DNA-binding transcription factor activity; GO:0005488~binding; GO:0005509~calcium ion binding; GO:0005515~protein binding; GO:0005575~cellular_component; GO:0005622~intracellular anatomical structure; GO:0005623~obsolete cell; GO:0005634~nucleus; GO:0006355~regu…	-	K13422~MYC2:transcription factor MYC2	ko04016~MAPK signaling pathway - plant; ko04075~Plant hormone signal transduction	-	-	-	ko00000,ko00001,ko03000	-	-	-	Viridiplantae	2CN87@1,2QUFW@2759,37KN1@33090,3GBQW@35493	NA|NA|NA	K	transcription factor	sp|A0A3Q7HRZ6|MYC2_SOLLC Transcription factor MYC2 OS=Solanum lycopersicum OX=4081 GN=MYC2 PE=1 SV=1	tr|A0A061GAC4|A0A061GAC4_THECC Basic helix-loop-helix DNA-binding family protein OS=Theobroma cacao OX=3641 GN=TCM_015714 PE=4 SV=1	gi|590675598|ref|XP_007039493.1| Basic helix-loop-helix DNA-binding family protein [Theobroma cacao]	AT1G32640.1 pep:known chromosome:TAIR10:1:11798810:11800988:-1 gene:AT1G32640 transcript:AT1G32640.1 description:"Transcription factor MYC2"	cd00083 HLH	Coil	G3DSA:4.10.280.10	PF14215 bHLH-MYC and R2R3-MYB transcription factors N-terminal;PF00010 Helix-loop-helix DNA-binding domain	-	-	SM00353	SSF47459	-
Mipan05aG0281800	3641.EOY25431	2.3e-50	205.3	Streptophyta	-	GO:0000003~reproduction; GO:0000151~ubiquitin ligase complex; GO:0000278~mitotic cell cycle; GO:0000281~mitotic cytokinesis; GO:0000902~cell morphogenesis; GO:0000904~cell morphogenesis involved in differentiation; GO:0000910~cytokinesis; GO:0001508~action potential; GO:0001932~regulation of protein phosphorylation; GO:0001933~negative regulation of protein phosphorylation; GO:0002028~regulation …	-	-	-	-	-	-	-	-	-	-	Viridiplantae	37U05@33090,3GDB1@35493,COG0666@1,KOG0504@2759	NA|NA|NA	S	ankyrin repeat	sp|Q9FF09|PIA1_ARATH Phytochrome-interacting ankyrin-repeat protein 1 OS=Arabidopsis thaliana OX=3702 GN=PIA1 PE=2 SV=1	tr|A0A061G768|A0A061G768_THECC Ankyrin repeat family protein OS=Theobroma cacao OX=3641 GN=TCM_016741 PE=4 SV=1	gi|590680691|ref|XP_007040930.1| Ankyrin repeat family protein [Theobroma cacao]	AT5G07840.1 pep:known chromosome:TAIR10:5:2506656:2508373:-1 gene:AT5G07840 transcript:AT5G07840.1 description:"Ankyrin repeat family protein"	cd00204 ANK	-	G3DSA:1.25.40.20	PF13637 Ankyrin repeats (many copies)	-	PR01415 Ankyrin repeat signature	SM00248	SSF48403	-
Mipan05bG0031400	3641.EOY03123	4.3e-107	394	Streptophyta	GSTF11	GO:0000325~plant-type vacuole; GO:0003674~molecular_function; GO:0003824~catalytic activity; GO:0004364~glutathione transferase activity; GO:0005488~binding; GO:0005575~cellular_component; GO:0005622~intracellular anatomical structure; GO:0005623~obsolete cell; GO:0005634~nucleus; GO:0005737~cytoplasm; GO:0005773~vacuole; GO:0005774~vacuolar membrane; GO:0006518~peptide metabolic process; GO:0006…	2.5.1.18	K00799~GST,gst:glutathione S-transferase	ko00480~Glutathione metabolism	-	R03522,R07002,R07003,R07004,R07023,R07024,R07025,R07026,R07069,R07070,R07083,R07084,R07091,R07092,R07093,R07094,R07100,R07113,R07116,R08280,R09409,R11905	RC00004,RC00069,RC00840,RC00948,RC01704,RC01705,RC01706,RC01758,RC01759,RC01765,RC01767,RC01769,RC02243,RC02527,RC02939,RC02940,RC02942,RC02943,RC02944	ko00000,ko00001,ko01000,ko02000	1.A.12.2.2,1.A.12.3.2	-	-	Viridiplantae	37MH6@33090,3GFHH@35493,COG0625@1,KOG0867@2759	NA|NA|NA	O	Belongs to the GST superfamily	sp|Q96324|GSTFB_ARATH Glutathione S-transferase F11 OS=Arabidopsis thaliana OX=3702 GN=GSTF11 PE=2 SV=1	tr|A0A061EET2|A0A061EET2_THECC Glutathione S-transferase F11 OS=Theobroma cacao OX=3641 GN=TCM_017618 PE=3 SV=1	gi|590648586|ref|XP_007032197.1| Glutathione S-transferase F11 [Theobroma cacao]	AT3G03190.1 pep:known chromosome:TAIR10:3:735028:735987:1 gene:AT3G03190 transcript:AT3G03190.1 description:"Glutathione S-transferase F11"	cd03053 GST_N_Phi;cd03187 GST_C_Phi	-	G3DSA:1.20.1050.10;G3DSA:3.40.30.10	PF02798 Glutathione S-transferase, N-terminal domain;PF00043 Glutathione S-transferase, C-terminal domain	-	-	-	SSF52833;SSF47616	-
Mipan05bG0046500	3641.EOY21331	1.1e-196	692.6	Streptophyta	-	GO:0000003~reproduction; GO:0000151~ubiquitin ligase complex; GO:0000152~nuclear ubiquitin ligase complex; GO:0003006~developmental process involved in reproduction; GO:0003674~molecular_function; GO:0003824~catalytic activity; GO:0004842~ubiquitin-protein transferase activity; GO:0005488~binding; GO:0005515~protein binding; GO:0005575~cellular_component; GO:0005622~intracellular anatomical struc…	2.3.2.27	K10143~RFWD2,COP1:E3 ubiquitin-protein ligase RFWD2	ko04120~Ubiquitin mediated proteolysis; ko04712~Circadian rhythm - plant	-	-	-	ko00000,ko00001,ko01000,ko04121	-	-	-	Viridiplantae	28NTZ@1,2QVDX@2759,37SNE@33090,3GCC7@35493	NA|NA|NA	S	WD repeat-containing protein	sp|Q9FFA7|RUP2_ARATH WD repeat-containing protein RUP2 OS=Arabidopsis thaliana OX=3702 GN=RUP2 PE=1 SV=1	tr|A0A061FVR8|A0A061FVR8_THECC Transducin/WD40 repeat-like superfamily protein OS=Theobroma cacao OX=3641 GN=TCM_012815 PE=4 SV=1	gi|590665762|ref|XP_007036830.1| Transducin/WD40 repeat-like superfamily protein [Theobroma cacao]	AT5G23730.1 pep:known chromosome:TAIR10:5:8005234:8006630:1 gene:AT5G23730 transcript:AT5G23730.1 description:"WD repeat-containing protein RUP2"	-	-	G3DSA:1.10.10.670;G3DSA:2.130.10.10	PF00400 WD domain, G-beta repeat	-	-	SM00320	SSF50978	-
Mipan05bG0159500	3641.EOY23276	3.7e-234	817.4	Streptophyta	-	GO:0005575~cellular_component; GO:0005622~intracellular anatomical structure; GO:0005623~obsolete cell; GO:0005737~cytoplasm; GO:0005773~vacuole; GO:0008150~biological_process; GO:0008152~metabolic process; GO:0009058~biosynthetic process; GO:0009812~flavonoid metabolic process; GO:0009813~flavonoid biosynthetic process; GO:0043226~organelle; GO:0043227~membrane-bounded organelle; GO:0043229~intr…	-	K03327~TC.MATE,SLC47A,norM,mdtK,dinF:multidrug resistance protein, MATE family	-	-	-	-	ko00000,ko02000	2.A.66.1	-	-	Viridiplantae	37QRG@33090,3GCE0@35493,COG0534@1,KOG1347@2759	NA|NA|NA	V	Belongs to the multi antimicrobial extrusion (MATE) (TC 2.A.66.1) family	sp|F4JTB3|DTX35_ARATH Protein DETOXIFICATION 35 OS=Arabidopsis thaliana OX=3702 GN=DTX35 PE=1 SV=1	tr|A0A061G135|A0A061G135_THECC Protein DETOXIFICATION OS=Theobroma cacao OX=3641 GN=TCM_015227 PE=3 SV=1	gi|590673030|ref|XP_007038775.1| Detoxifying efflux carrier 35 isoform 1 [Theobroma cacao]	AT4G25640.1 pep:known chromosome:TAIR10:4:13076715:13079052:-1 gene:AT4G25640 transcript:AT4G25640.1 description:"detoxifying efflux carrier 35"	cd13132 MATE_eukaryotic	-	-	PF01554 MatE	SIGNAL_PEPTIDE_N_REGION N-terminal region of a signal peptide.;TRANSMEMBRANE Region of a membrane-bound protein predicted to be embedded in the membrane.;SIGNAL_PEPTIDE_H_REGION Hydrophobic region of a signal peptide.;SIGNAL_PEPTIDE_C_REGION C-terminal region of a signal peptide.;SIGNAL_PEPTIDE Signal peptide region;NON_CYTOPLASMIC_DOMAIN Region of a membrane-bound protein predicted to be outside…	-	-	-	-
Mipan05bG0183700	3641.EOY23715	6.9e-184	649.8	Streptophyta	-	GO:0001101~response to acid chemical; GO:0002229~defense response to oomycetes; GO:0002239~response to oomycetes; GO:0003674~molecular_function; GO:0003824~catalytic activity; GO:0004497~monooxygenase activity; GO:0006082~organic acid metabolic process; GO:0006725~cellular aromatic compound metabolic process; GO:0006950~response to stress; GO:0006952~defense response; GO:0007275~multicellular org…	-	-	-	-	-	-	-	-	-	-	Viridiplantae	37MCR@33090,3G9A4@35493,COG3491@1,KOG0143@2759	NA|NA|NA	Q	Belongs to the iron ascorbate-dependent oxidoreductase family	sp|Q9FLV0|DMR6_ARATH Protein DOWNY MILDEW RESISTANCE 6 OS=Arabidopsis thaliana OX=3702 GN=DMR6 PE=1 SV=1	tr|A0A061G1L6|A0A061G1L6_THECC 2-oxoglutarate (2OG) and Fe(II)-dependent oxygenase superfamily protein OS=Theobroma cacao OX=3641 GN=TCM_015521 PE=3 SV=1	gi|590674601|ref|XP_007039214.1| 2-oxoglutarate (2OG) and Fe(II)-dependent oxygenase superfamily protein [Theobroma cacao]	AT5G24530.1 pep:known chromosome:TAIR10:5:8378833:8383401:1 gene:AT5G24530 transcript:AT5G24530.1 description:"2-oxoglutarate (2OG) and Fe(II)-dependent oxygenase superfamily protein"	-	-	G3DSA:2.60.120.330	PF14226 non-haem dioxygenase in morphine synthesis N-terminal;PF03171 2OG-Fe(II) oxygenase superfamily	-	-	-	SSF51197	-
Mipan05bG0183800	29730.Gorai.004G125600.1	8.2e-199	699.5	Streptophyta	-	GO:0003674~molecular_function; GO:0003824~catalytic activity; GO:0005575~cellular_component; GO:0005622~intracellular anatomical structure; GO:0005623~obsolete cell; GO:0005634~nucleus; GO:0005737~cytoplasm; GO:0005886~plasma membrane; GO:0005911~cell-cell junction; GO:0006725~cellular aromatic compound metabolic process; GO:0008150~biological_process; GO:0008152~metabolic process; GO:0008168~met…	2.1.1.169,2.1.1.232,2.1.1.68	K13066~COMT:caffeic acid 3-O-methyltransferase / acetylserotonin O-methyltransferase ; K22439~OMT:tricetin 3',4',5'-O-trimethyltransferase ; K22440~NOMT:naringenin 7-O-methyltransferase	ko00940~Phenylpropanoid biosynthesis; ko01100~Metabolic pathways; ko01110~Biosynthesis of secondary metabolites	M00039	R02379,R03366,R06574,R06575,R06576,R06577	RC00003,RC00392	ko00000,ko00001,ko00002,ko01000	-	-	-	Viridiplantae	37PBP@33090,3GGBD@35493,KOG3178@1,KOG3178@2759	NA|NA|NA	S	Belongs to the class I-like SAM-binding methyltransferase superfamily. Cation-independent O- methyltransferase family	sp|P46484|COMT1_EUCGU Caffeic acid 3-O-methyltransferase OS=Eucalyptus gunnii OX=3933 GN=OMT PE=2 SV=1	tr|A0A0B0NNF3|A0A0B0NNF3_GOSAR Caffeic acid 3-O-methyltransferase OS=Gossypium arboreum OX=29729 GN=F383_19236 PE=3 SV=1	gi|728833846|gb|KHG13289.1| Caffeic acid 3-O-methyltransferase [Gossypium arboreum]	AT5G54160.1 pep:known chromosome:TAIR10:5:21981996:21984363:1 gene:AT5G54160 transcript:AT5G54160.1 description:"Flavone 3'-O-methyltransferase 1"	cd02440 AdoMet_MTases	-	G3DSA:1.10.10.10;G3DSA:3.40.50.150	PF08100 Dimerisation domain;PF00891 O-methyltransferase	-	-	-	SSF46785;SSF53335	-
Mipan05bG0184700	3641.EOY23734	4.4e-231	807.4	Streptophyta	-	GO:0001067~regulatory region nucleic acid binding; GO:0002230~positive regulation of defense response to virus by host; GO:0002237~response to molecule of bacterial origin; GO:0002376~immune system process; GO:0002682~regulation of immune system process; GO:0002697~regulation of immune effector process; GO:0002831~regulation of response to biotic stimulus; GO:0003674~molecular_function; GO:000367…	-	-	-	-	-	-	-	-	-	-	Viridiplantae	28JV7@1,2QS98@2759,37SHJ@33090,3GXBH@35493	NA|NA|NA	G	(NAC) domain-containing protein	sp|F4JN35|NTL9_ARATH Protein NTM1-like 9 OS=Arabidopsis thaliana OX=3702 GN=NTL9 PE=1 SV=1	tr|A0A061G9N7|A0A061G9N7_THECC NAC domain class transcription factor, putative isoform 1 OS=Theobroma cacao OX=3641 GN=TCM_015535 PE=4 SV=1	gi|590674671|ref|XP_007039233.1| NAC domain class transcription factor, putative isoform 1 [Theobroma cacao]	AT4G35580.1 pep:known chromosome:TAIR10:4:16888405:16890801:-1 gene:AT4G35580 transcript:AT4G35580.1 description:"Protein NTM1-like 9"	-	-	-	PF02365 No apical meristem (NAM) protein	TRANSMEMBRANE Region of a membrane-bound protein predicted to be embedded in the membrane.;CYTOPLASMIC_DOMAIN Region of a membrane-bound protein predicted to be outside the membrane, in the cytoplasm.;NON_CYTOPLASMIC_DOMAIN Region of a membrane-bound protein predicted to be outside the membrane, in the extracellular region.	-	-	SSF101941	-
Mipan05bG0188600	3641.EOY23801	1.5e-264	918.7	Streptophyta	-	GO:0001067~regulatory region nucleic acid binding; GO:0002831~regulation of response to biotic stimulus; GO:0002833~positive regulation of response to biotic stimulus; GO:0003674~molecular_function; GO:0003676~nucleic acid binding; GO:0003677~DNA binding; GO:0003700~DNA-binding transcription factor activity; GO:0005488~binding; GO:0005515~protein binding; GO:0005516~calmodulin binding; GO:0005575…	-	-	-	-	-	-	-	-	-	-	Viridiplantae	28I7T@1,2QQI4@2759,37NI7@33090,3GEMY@35493	NA|NA|NA	G	(NAC) domain-containing protein	sp|B5X570|NAC14_ARATH NAC domain-containing protein 14 OS=Arabidopsis thaliana OX=3702 GN=NAC014 PE=2 SV=1	tr|A0A061G1T3|A0A061G1T3_THECC NAC domain-containing protein 78, putative isoform 1 OS=Theobroma cacao OX=3641 GN=TCM_015584 PE=4 SV=1	gi|590674912|ref|XP_007039299.1| NAC domain-containing protein 78, putative isoform 1 [Theobroma cacao]	AT1G33060.1 pep:known chromosome:TAIR10:1:11975340:11978521:-1 gene:AT1G33060 transcript:AT1G33060.1 description:"NAC domain-containing protein 14"	-	-	-	PF02365 No apical meristem (NAM) protein	TRANSMEMBRANE Region of a membrane-bound protein predicted to be embedded in the membrane.;CYTOPLASMIC_DOMAIN Region of a membrane-bound protein predicted to be outside the membrane, in the cytoplasm.;NON_CYTOPLASMIC_DOMAIN Region of a membrane-bound protein predicted to be outside the membrane, in the extracellular region.	-	-	SSF101941	-
Mipan05bG0217800	3641.EOY24750	0	1114.4	Streptophyta	-	GO:0000902~cell morphogenesis; GO:0000904~cell morphogenesis involved in differentiation; GO:0001101~response to acid chemical; GO:0001708~cell fate specification; GO:0003674~molecular_function; GO:0003700~DNA-binding transcription factor activity; GO:0005575~cellular_component; GO:0005622~intracellular anatomical structure; GO:0005623~obsolete cell; GO:0005634~nucleus; GO:0006355~regulation of t…	-	-	-	-	-	-	-	-	-	-	Viridiplantae	2CN0Y@1,2QT7W@2759,37QRK@33090,3GBU9@35493	NA|NA|NA	K	transcription factor	sp|Q9FN69|GL3_ARATH Transcription factor GLABRA 3 OS=Arabidopsis thaliana OX=3702 GN=GL3 PE=1 SV=1	tr|A0A061GCJ1|A0A061GCJ1_THECC Basic helix-loop-helix DNA-binding superfamily protein, putative isoform 1 OS=Theobroma cacao OX=3641 GN=TCM_016261 PE=4 SV=1	gi|590678250|ref|XP_007040248.1| Basic helix-loop-helix DNA-binding superfamily protein, putative isoform 1 [Theobroma cacao]	AT5G41315.1 pep:known chromosome:TAIR10:5:16529455:16532879:1 gene:AT5G41315 transcript:AT5G41315.1 description:"Transcription factor GLABRA 3"	cd00083 HLH	Coil	G3DSA:3.30.70.260;G3DSA:4.10.280.10	PF14215 bHLH-MYC and R2R3-MYB transcription factors N-terminal;PF00010 Helix-loop-helix DNA-binding domain	-	-	SM00353	SSF47459	-
Mipan05bG0227000	4432.XP_010255576.1	4.7e-131	474.2	Streptophyta	-	GO:0003674~molecular_function; GO:0003824~catalytic activity; GO:0005575~cellular_component; GO:0005622~intracellular anatomical structure; GO:0005623~obsolete cell; GO:0005737~cytoplasm; GO:0005829~cytosol; GO:0005911~cell-cell junction; GO:0006139~nucleobase-containing compound metabolic process; GO:0006725~cellular aromatic compound metabolic process; GO:0006793~phosphorus metabolic process; G…	-	K12451~UER1:3,5-epimerase/4-reductase	ko00520~Amino sugar and nucleotide sugar metabolism; ko00523~Polyketide sugar unit biosynthesis	-	R08704,R08705,R08935	RC00182,RC01014,RC01531	ko00000,ko00001,ko01000	-	-	-	Viridiplantae	37J3C@33090,3GDHW@35493,COG1088@1,KOG0747@2759	NA|NA|NA	G	Rhamnose biosynthetic enzyme	sp|Q9LQ04|RMLCD_ARATH Bifunctional dTDP-4-dehydrorhamnose 3,5-epimerase/dTDP-4-dehydrorhamnose reductase OS=Arabidopsis thaliana OX=3702 GN=NRS/ER PE=1 SV=1	tr|A0A1R3J475|A0A1R3J475_COCAP dTDP-4-dehydrorhamnose reductase OS=Corchorus capsularis OX=210143 GN=CCACVL1_07719 PE=4 SV=1	gi|719998997|ref|XP_010255576.1| PREDICTED: probable rhamnose biosynthetic enzyme 1 [Nelumbo nucifera]	AT1G63000.1 pep:known chromosome:TAIR10:1:23342393:23344113:1 gene:AT1G63000 transcript:AT1G63000.1 description:"Bifunctional dTDP-4-dehydrorhamnose 3,5-epimerase/dTDP-4-dehydrorhamnose reductase"	-	-	G3DSA:3.40.50.720	PF04321 RmlD substrate binding domain	-	-	-	SSF51735	-
Mipan05bG0227100	981085.XP_010108054.1	2.3e-125	455.3	fabids	-	GO:0003674~molecular_function; GO:0003824~catalytic activity; GO:0005575~cellular_component; GO:0005622~intracellular anatomical structure; GO:0005623~obsolete cell; GO:0005737~cytoplasm; GO:0005829~cytosol; GO:0005911~cell-cell junction; GO:0006139~nucleobase-containing compound metabolic process; GO:0006725~cellular aromatic compound metabolic process; GO:0006793~phosphorus metabolic process; G…	-	K12451~UER1:3,5-epimerase/4-reductase	ko00520~Amino sugar and nucleotide sugar metabolism; ko00523~Polyketide sugar unit biosynthesis	-	R08704,R08705,R08935	RC00182,RC01014,RC01531	ko00000,ko00001,ko01000	-	-	-	Viridiplantae	37J3C@33090,3GDHW@35493,4JDCI@91835,COG1088@1,KOG0747@2759	NA|NA|NA	G	rhamnose biosynthetic enzyme	sp|Q9LQ04|RMLCD_ARATH Bifunctional dTDP-4-dehydrorhamnose 3,5-epimerase/dTDP-4-dehydrorhamnose reductase OS=Arabidopsis thaliana OX=3702 GN=NRS/ER PE=1 SV=1	tr|A0A1R3J477|A0A1R3J477_COCAP NAD-dependent epimerase/dehydratase OS=Corchorus capsularis OX=210143 GN=CCACVL1_07716 PE=4 SV=1	gi|703143582|ref|XP_010108054.1| putative rhamnose biosynthetic enzyme 1 [Morus notabilis]	AT1G63000.1 pep:known chromosome:TAIR10:1:23342393:23344113:1 gene:AT1G63000 transcript:AT1G63000.1 description:"Bifunctional dTDP-4-dehydrorhamnose 3,5-epimerase/dTDP-4-dehydrorhamnose reductase"	-	-	G3DSA:3.40.50.720	PF04321 RmlD substrate binding domain	-	-	-	SSF51735	-
Mipan05bG0227200	3641.EOY24593	8.6e-162	576.2	Streptophyta	-	GO:0003674~molecular_function; GO:0003824~catalytic activity; GO:0005575~cellular_component; GO:0005622~intracellular anatomical structure; GO:0005623~obsolete cell; GO:0005737~cytoplasm; GO:0005829~cytosol; GO:0005911~cell-cell junction; GO:0006139~nucleobase-containing compound metabolic process; GO:0006725~cellular aromatic compound metabolic process; GO:0006793~phosphorus metabolic process; G…	-	K12451~UER1:3,5-epimerase/4-reductase	ko00520~Amino sugar and nucleotide sugar metabolism; ko00523~Polyketide sugar unit biosynthesis	-	R08704,R08705,R08935	RC00182,RC01014,RC01531	ko00000,ko00001,ko01000	-	-	-	Viridiplantae	37J3C@33090,3GDHW@35493,COG1088@1,KOG0747@2759	NA|NA|NA	G	Rhamnose biosynthetic enzyme	sp|Q9LQ04|RMLCD_ARATH Bifunctional dTDP-4-dehydrorhamnose 3,5-epimerase/dTDP-4-dehydrorhamnose reductase OS=Arabidopsis thaliana OX=3702 GN=NRS/ER PE=1 SV=1	tr|A0A1R3L426|A0A1R3L426_9ROSI dTDP-4-dehydrorhamnose reductase OS=Corchorus olitorius OX=93759 GN=COLO4_00385 PE=4 SV=1	gi|590677701|ref|XP_007040092.1| Nucleotide-rhamnose synthase/epimerase-reductase [Theobroma cacao]	AT1G63000.1 pep:known chromosome:TAIR10:1:23342393:23344113:1 gene:AT1G63000 transcript:AT1G63000.1 description:"Bifunctional dTDP-4-dehydrorhamnose 3,5-epimerase/dTDP-4-dehydrorhamnose reductase"	cd05254 dTDP_HR_like_SDR_e	-	G3DSA:3.40.50.720	PF04321 RmlD substrate binding domain	-	-	-	SSF51735	-
Mipan05bG0228300	3641.EOY24568	2.3e-190	671.4	Streptophyta	-	GO:0001101~response to acid chemical; GO:0003674~molecular_function; GO:0003824~catalytic activity; GO:0006725~cellular aromatic compound metabolic process; GO:0006950~response to stress; GO:0006996~organelle organization; GO:0007033~vacuole organization; GO:0008150~biological_process; GO:0008152~metabolic process; GO:0009058~biosynthetic process; GO:0009611~response to wounding; GO:0009698~pheny…	1.14.11.19	K05277~ANS:anthocyanidin synthase	ko00941~Flavonoid biosynthesis; ko01100~Metabolic pathways; ko01110~Biosynthesis of secondary metabolites	M00138	R04276,R05036,R05037,R05723,R06540	RC00235,RC01114	ko00000,ko00001,ko00002,ko01000	-	-	-	Viridiplantae	37RFY@33090,3GFR2@35493,COG3491@1,KOG0143@2759	NA|NA|NA	Q	Belongs to the iron ascorbate-dependent oxidoreductase family	sp|A0A2R6PI27|LDOX_ACTCC Anthocyanin synthase OS=Actinidia chinensis var. chinensis OX=1590841 GN=LDOX PE=1 SV=1	tr|A0A061GBZ5|A0A061GBZ5_THECC Leucoanthocyanidin dioxygenase isoform 2 OS=Theobroma cacao OX=3641 GN=TCM_016139 PE=3 SV=1	gi|590677615|ref|XP_007040068.1| Leucoanthocyanidin dioxygenase isoform 2 [Theobroma cacao]	AT4G22880.1 pep:known chromosome:TAIR10:4:12004768:12006209:-1 gene:AT4G22880 transcript:AT4G22880.1 description:"Leucoanthocyanidin dioxygenase"	-	-	G3DSA:2.60.120.330	PF14226 non-haem dioxygenase in morphine synthesis N-terminal;PF03171 2OG-Fe(II) oxygenase superfamily	-	-	-	SSF51197	-
Mipan05bG0262300	3641.EOY23994	0	1096.3	Streptophyta	-	GO:0001101~response to acid chemical; GO:0003674~molecular_function; GO:0003676~nucleic acid binding; GO:0003677~DNA binding; GO:0003700~DNA-binding transcription factor activity; GO:0005488~binding; GO:0005509~calcium ion binding; GO:0005515~protein binding; GO:0005575~cellular_component; GO:0005622~intracellular anatomical structure; GO:0005623~obsolete cell; GO:0005634~nucleus; GO:0006355~regu…	-	K13422~MYC2:transcription factor MYC2	ko04016~MAPK signaling pathway - plant; ko04075~Plant hormone signal transduction	-	-	-	ko00000,ko00001,ko03000	-	-	-	Viridiplantae	2CN87@1,2QUFW@2759,37KN1@33090,3GBQW@35493	NA|NA|NA	K	transcription factor	sp|A0A3Q7HRZ6|MYC2_SOLLC Transcription factor MYC2 OS=Solanum lycopersicum OX=4081 GN=MYC2 PE=1 SV=1	tr|A0A061GAC4|A0A061GAC4_THECC Basic helix-loop-helix DNA-binding family protein OS=Theobroma cacao OX=3641 GN=TCM_015714 PE=4 SV=1	gi|590675598|ref|XP_007039493.1| Basic helix-loop-helix DNA-binding family protein [Theobroma cacao]	AT1G32640.1 pep:known chromosome:TAIR10:1:11798810:11800988:-1 gene:AT1G32640 transcript:AT1G32640.1 description:"Transcription factor MYC2"	cd00083 HLH	Coil	G3DSA:1.20.5.990;G3DSA:4.10.280.10	PF14215 bHLH-MYC and R2R3-MYB transcription factors N-terminal;PF00010 Helix-loop-helix DNA-binding domain	-	-	SM00353	SSF47459	-
Mipan05bG0280400	3641.EOY25431	2.3e-50	205.3	Streptophyta	-	GO:0000003~reproduction; GO:0000151~ubiquitin ligase complex; GO:0000278~mitotic cell cycle; GO:0000281~mitotic cytokinesis; GO:0000902~cell morphogenesis; GO:0000904~cell morphogenesis involved in differentiation; GO:0000910~cytokinesis; GO:0001508~action potential; GO:0001932~regulation of protein phosphorylation; GO:0001933~negative regulation of protein phosphorylation; GO:0002028~regulation …	-	-	-	-	-	-	-	-	-	-	Viridiplantae	37U05@33090,3GDB1@35493,COG0666@1,KOG0504@2759	NA|NA|NA	S	ankyrin repeat	sp|Q9FF09|PIA1_ARATH Phytochrome-interacting ankyrin-repeat protein 1 OS=Arabidopsis thaliana OX=3702 GN=PIA1 PE=2 SV=1	tr|A0A061G768|A0A061G768_THECC Ankyrin repeat family protein OS=Theobroma cacao OX=3641 GN=TCM_016741 PE=4 SV=1	gi|590680691|ref|XP_007040930.1| Ankyrin repeat family protein [Theobroma cacao]	AT5G07840.1 pep:known chromosome:TAIR10:5:2506656:2508373:-1 gene:AT5G07840 transcript:AT5G07840.1 description:"Ankyrin repeat family protein"	cd00204 ANK	-	G3DSA:1.25.40.20	PF13637 Ankyrin repeats (many copies)	-	PR01415 Ankyrin repeat signature	SM00248	SSF48403	-
Mipan06aG0046800	29730.Gorai.009G254800.1	0	1132.1	Streptophyta	-	GO:0000003~reproduction; GO:0003006~developmental process involved in reproduction; GO:0003674~molecular_function; GO:0003824~catalytic activity; GO:0005575~cellular_component; GO:0005622~intracellular anatomical structure; GO:0005623~obsolete cell; GO:0005737~cytoplasm; GO:0005773~vacuole; GO:0005774~vacuolar membrane; GO:0006629~lipid metabolic process; GO:0007275~multicellular organism develop…	2.4.1.173	K05841~E2.4.1.173:sterol 3beta-glucosyltransferase	-	-	-	-	ko00000,ko01000,ko01003	-	GT1	-	Viridiplantae	37PAY@33090,3GBI4@35493,KOG1192@1,KOG1192@2759	NA|NA|NA	CG	Sterol 3-beta-glucosyltransferase	sp|Q9XIG1|U80B1_ARATH Sterol 3-beta-glucosyltransferase UGT80B1 OS=Arabidopsis thaliana OX=3702 GN=UGT80B1 PE=2 SV=1	tr|A0A1R3K9T0|A0A1R3K9T0_COCAP UDP-glucuronosyl/UDP-glucosyltransferase OS=Corchorus capsularis OX=210143 GN=CCACVL1_02241 PE=4 SV=1	gi|823226750|ref|XP_012446202.1| PREDICTED: sterol 3-beta-glucosyltransferase UGT80B1 isoform X1 [Gossypium raimondii]	AT1G43620.1 pep:known chromosome:TAIR10:1:16425412:16430200:-1 gene:AT1G43620 transcript:AT1G43620.1 description:"Sterol 3-beta-glucosyltransferase UGT80B1"	cd03784 GT1_Gtf_like	-	G3DSA:3.40.50.2000	PF00201 UDP-glucoronosyl and UDP-glucosyl transferase;PF03033 Glycosyltransferase family 28 N-terminal domain	TRANSMEMBRANE Region of a membrane-bound protein predicted to be embedded in the membrane.;CYTOPLASMIC_DOMAIN Region of a membrane-bound protein predicted to be outside the membrane, in the cytoplasm.;NON_CYTOPLASMIC_DOMAIN Region of a membrane-bound protein predicted to be outside the membrane, in the extracellular region.	-	-	SSF53756	-
Mipan06aG0075300	4432.XP_010241050.1	9.2e-38	163.7	Streptophyta	-	GO:0003674~molecular_function; GO:0003824~catalytic activity; GO:0005575~cellular_component; GO:0005622~intracellular anatomical structure; GO:0005623~obsolete cell; GO:0005634~nucleus; GO:0005737~cytoplasm; GO:0005886~plasma membrane; GO:0005911~cell-cell junction; GO:0006725~cellular aromatic compound metabolic process; GO:0008150~biological_process; GO:0008152~metabolic process; GO:0008168~met…	2.1.1.169,2.1.1.232,2.1.1.68	K13066~COMT:caffeic acid 3-O-methyltransferase / acetylserotonin O-methyltransferase ; K22439~OMT:tricetin 3',4',5'-O-trimethyltransferase ; K22440~NOMT:naringenin 7-O-methyltransferase	ko00940~Phenylpropanoid biosynthesis; ko01100~Metabolic pathways; ko01110~Biosynthesis of secondary metabolites	M00039	R02379,R03366,R06574,R06575,R06576,R06577	RC00003,RC00392	ko00000,ko00001,ko00002,ko01000	-	-	-	Viridiplantae	37PBP@33090,3GGBD@35493,KOG3178@1,KOG3178@2759	NA|NA|NA	S	Belongs to the class I-like SAM-binding methyltransferase superfamily. Cation-independent O- methyltransferase family	sp|Q8W013|COMT1_CATRO Caffeic acid 3-O-methyltransferase OS=Catharanthus roseus OX=4058 GN=COMT1 PE=2 SV=1	tr|A0A067KUA9|A0A067KUA9_JATCU Uncharacterized protein OS=Jatropha curcas OX=180498 GN=JCGZ_10599 PE=3 SV=1	gi|29839377|sp|Q8W013.1|COMT1_CATRO RecName: Full=Caffeic acid 3-O-methyltransferase; Short=CAOMT; Short=COMT; AltName: Full=S-adenosysl-L-methionine:caffeic acid 3-O-methyltransferase [Catharanthus roseus]	AT5G54160.1 pep:known chromosome:TAIR10:5:21981996:21984363:1 gene:AT5G54160 transcript:AT5G54160.1 description:"Flavone 3'-O-methyltransferase 1"	-	-	G3DSA:1.10.10.10;G3DSA:3.40.50.150	PF00891 O-methyltransferase	SIGNAL_PEPTIDE_N_REGION N-terminal region of a signal peptide.;SIGNAL_PEPTIDE_C_REGION C-terminal region of a signal peptide.;SIGNAL_PEPTIDE Signal peptide region;SIGNAL_PEPTIDE_H_REGION Hydrophobic region of a signal peptide.;NON_CYTOPLASMIC_DOMAIN Region of a membrane-bound protein predicted to be outside the membrane, in the extracellular region.	-	-	SSF53335	-
Mipan06aG0087800	3641.EOY15997	0	1328.2	Streptophyta	CRY1a	GO:0000166~nucleotide binding; GO:0000302~response to reactive oxygen species; GO:0000304~response to singlet oxygen; GO:0001101~response to acid chemical; GO:0001558~regulation of cell growth; GO:0002682~regulation of immune system process; GO:0002684~positive regulation of immune system process; GO:0002831~regulation of response to biotic stimulus; GO:0002833~positive regulation of response to …	-	K12118~CRY1:cryptochrome 1; K12119~CRY2:cryptochrome 2	ko04712~Circadian rhythm - plant	-	-	-	ko00000,ko00001	-	-	-	Viridiplantae	37JTK@33090,3GCY9@35493,COG0415@1,KOG0133@2759	NA|NA|NA	LT	atcry1,blu1,cry1,hy4,oop2	sp|Q43125|CRY1_ARATH Cryptochrome-1 OS=Arabidopsis thaliana OX=3702 GN=CRY1 PE=1 SV=2	tr|A0A061FGG0|A0A061FGG0_THECC CRY1 isoform 1 OS=Theobroma cacao OX=3641 GN=TCM_034899 PE=4 SV=1	gi|590598003|ref|XP_007018772.1| CRY1 isoform 1 [Theobroma cacao]	AT4G08920.1 pep:known chromosome:TAIR10:4:5724103:5727253:1 gene:AT4G08920 transcript:AT4G08920.1 description:"Cryptochrome-1"	-	Coil	G3DSA:3.40.50.620;G3DSA:1.25.40.80;G3DSA:1.10.579.10	PF03441 FAD binding domain of DNA photolyase;PF00875 DNA photolyase;PF12546 Blue/Ultraviolet sensing protein C terminal	-	PR00147 DNA photolyase signature	-	SSF48173;SSF52425	TIGR02766 crypt_chrom_pln: cryptochrome, plant family
Mipan06aG0089100	3641.EOY15971	7.8e-141	506.5	Streptophyta	-	GO:0003674~molecular_function; GO:0003700~DNA-binding transcription factor activity; GO:0005575~cellular_component; GO:0005622~intracellular anatomical structure; GO:0005623~obsolete cell; GO:0005634~nucleus; GO:0006355~regulation of transcription, DNA-templated; GO:0008150~biological_process; GO:0008152~metabolic process; GO:0009058~biosynthetic process; GO:0009812~flavonoid metabolic process; G…	-	-	-	-	-	-	-	-	-	-	Viridiplantae	37MQ4@33090,3G7JY@35493,KOG1721@1,KOG1721@2759	NA|NA|NA	S	Protein TRANSPARENT TESTA	sp|Q8VWG3|TT1_ARATH Protein TRANSPARENT TESTA 1 OS=Arabidopsis thaliana OX=3702 GN=TT1 PE=1 SV=1	tr|A0A1R3JI70|A0A1R3JI70_COCAP Putative TRANSPARENT TESTA 1 protein OS=Corchorus capsularis OX=210143 GN=CCACVL1_05993 PE=4 SV=1	gi|590597906|ref|XP_007018746.1| C2H2 and C2HC zinc fingers superfamily protein [Theobroma cacao]	AT1G34790.1 pep:known chromosome:TAIR10:1:12763902:12765638:1 gene:AT1G34790 transcript:AT1G34790.1 description:"Protein TRANSPARENT TESTA 1"	-	-	G3DSA:3.30.160.60	-	-	-	-	SSF57667	-
Mipan06aG0105800	3641.EOY15591	9.2e-242	843.6	Streptophyta	-	GO:0001653~peptide receptor activity; GO:0003002~regionalization; GO:0003674~molecular_function; GO:0005488~binding; GO:0006810~transport; GO:0006811~ion transport; GO:0006820~anion transport; GO:0006950~response to stress; GO:0007154~cell communication; GO:0007165~signal transduction; GO:0007275~multicellular organism development; GO:0007389~pattern specification process; GO:0008150~biological_p…	-	-	-	-	-	-	-	-	-	-	Viridiplantae	2QSZ3@2759,37MQD@33090,3GDWJ@35493,COG4886@1	NA|NA|NA	T	Belongs to the protein kinase superfamily. Ser Thr protein kinase family	sp|Q9FGL5|CEPR1_ARATH Receptor protein-tyrosine kinase CEPR1 OS=Arabidopsis thaliana OX=3702 GN=CEPR1 PE=1 SV=1	tr|A0A1R3GHC9|A0A1R3GHC9_9ROSI Protein kinase domain-containing protein OS=Corchorus olitorius OX=93759 GN=COLO4_35351 PE=3 SV=1	gi|209168629|gb|ACI42311.1| putative leucine rich repeat transmembrane protein kinase [Corchorus olitorius]	AT5G49660.1 pep:known chromosome:TAIR10:5:20161206:20164729:-1 gene:AT5G49660 transcript:AT5G49660.1 description:"Leucine-rich repeat transmembrane protein kinase family protein"	-	-	G3DSA:2.160.20.80;G3DSA:3.30.200.20;G3DSA:3.80.10.10;G3DSA:1.10.510.10	PF00069 Protein kinase domain;PF08263 Leucine rich repeat N-terminal domain	SIGNAL_PEPTIDE_N_REGION N-terminal region of a signal peptide.;TRANSMEMBRANE Region of a membrane-bound protein predicted to be embedded in the membrane.;SIGNAL_PEPTIDE_H_REGION Hydrophobic region of a signal peptide.;SIGNAL_PEPTIDE_C_REGION C-terminal region of a signal peptide.;SIGNAL_PEPTIDE Signal peptide region;NON_CYTOPLASMIC_DOMAIN Region of a membrane-bound protein predicted to be outside…	PR00019 Leucine-rich repeat signature	SM00220;SM00369	SSF52047;SSF56112	-
Mipan06aG0137500	3641.EOY14688	2.2e-78	299.7	Streptophyta	-	GO:0003674~molecular_function; GO:0003700~DNA-binding transcription factor activity; GO:0005575~cellular_component; GO:0005622~intracellular anatomical structure; GO:0005623~obsolete cell; GO:0005634~nucleus; GO:0005737~cytoplasm; GO:0006355~regulation of transcription, DNA-templated; GO:0008150~biological_process; GO:0009314~response to radiation; GO:0009416~response to light stimulus; GO:000962…	-	-	-	-	-	-	-	-	-	-	Viridiplantae	29ZTE@1,2RXX2@2759,37U49@33090,3GHJM@35493	NA|NA|NA	K	NAC domain-containing protein	-	tr|A0A1R3IYI6|A0A1R3IYI6_COCAP No apical meristem (NAM) protein OS=Corchorus capsularis OX=210143 GN=CCACVL1_08868 PE=4 SV=1	gi|590593086|ref|XP_007017462.1| NAC domain-containing protein 72, putative isoform 1 [Theobroma cacao]	-	-	-	-	PF02365 No apical meristem (NAM) protein	TRANSMEMBRANE Region of a membrane-bound protein predicted to be embedded in the membrane.;CYTOPLASMIC_DOMAIN Region of a membrane-bound protein predicted to be outside the membrane, in the cytoplasm.;NON_CYTOPLASMIC_DOMAIN Region of a membrane-bound protein predicted to be outside the membrane, in the extracellular region.	-	-	SSF101941	-
Mipan06aG0145200	3641.EOY14811	2.3e-177	628.2	Streptophyta	DFR2	GO:0003674~molecular_function; GO:0003824~catalytic activity; GO:0005575~cellular_component; GO:0005622~intracellular anatomical structure; GO:0005623~obsolete cell; GO:0005737~cytoplasm; GO:0005783~endoplasmic reticulum; GO:0005789~endoplasmic reticulum membrane; GO:0008150~biological_process; GO:0008152~metabolic process; GO:0009058~biosynthetic process; GO:0009718~anthocyanin-containing compou…	1.1.1.219,1.1.1.234	K13082~DFR:bifunctional dihydroflavonol 4-reductase/flavanone 4-reductase	ko00941~Flavonoid biosynthesis; ko01100~Metabolic pathways; ko01110~Biosynthesis of secondary metabolites	M00138	R03123,R03636,R04901,R05038,R06610,R07998,R07999	RC00234,RC00235	ko00000,ko00001,ko00002,ko01000	-	-	-	Viridiplantae	37KRK@33090,3GDF2@35493,COG0451@1,KOG1502@2759	NA|NA|NA	V	Bifunctional dihydroflavonol 4-reductase flavanone	sp|Q9XES5|DFRA_MALDO Bifunctional dihydroflavonol 4-reductase/flavanone 4-reductase OS=Malus domestica OX=3750 GN=DFR PE=1 SV=1	tr|A0A1R3HXW2|A0A1R3HXW2_9ROSI NAD-dependent epimerase/dehydratase OS=Corchorus olitorius OX=93759 GN=COLO4_26276 PE=4 SV=1	gi|590593505|ref|XP_007017586.1| Dihydroflavonol-4-reductase [Theobroma cacao]	AT5G42800.1 pep:known chromosome:TAIR10:5:17164141:17165918:-1 gene:AT5G42800 transcript:AT5G42800.1 description:"Dihydroflavonol-4-reductase"	cd08958 FR_SDR_e	-	G3DSA:3.40.50.720	PF01370 NAD dependent epimerase/dehydratase family	-	-	-	SSF51735	-
Mipan06aG0145300	3641.EOY14812	5.4e-44	184.1	Streptophyta	-	GO:0003674~molecular_function; GO:0003824~catalytic activity; GO:0005575~cellular_component; GO:0005622~intracellular anatomical structure; GO:0005623~obsolete cell; GO:0005737~cytoplasm; GO:0005783~endoplasmic reticulum; GO:0005789~endoplasmic reticulum membrane; GO:0008150~biological_process; GO:0008152~metabolic process; GO:0009058~biosynthetic process; GO:0009718~anthocyanin-containing compou…	1.1.1.219,1.1.1.234	K13082~DFR:bifunctional dihydroflavonol 4-reductase/flavanone 4-reductase	ko00941~Flavonoid biosynthesis; ko01100~Metabolic pathways; ko01110~Biosynthesis of secondary metabolites	M00138	R03123,R03636,R04901,R05038,R06610,R07998,R07999	RC00234,RC00235	ko00000,ko00001,ko00002,ko01000	-	-	-	Viridiplantae	37KRK@33090,3GDF2@35493,COG0451@1,KOG1502@2759	NA|NA|NA	V	Bifunctional dihydroflavonol 4-reductase flavanone	sp|P51104|DFRA_DIACA Dihydroflavonol 4-reductase OS=Dianthus caryophyllus OX=3570 GN=A PE=2 SV=1	tr|A0A1R3HXX5|A0A1R3HXX5_9ROSI NAD-dependent epimerase/dehydratase OS=Corchorus olitorius OX=93759 GN=COLO4_26275 PE=4 SV=1	gi|728833014|gb|KHG12457.1| Dihydroflavonol-4-reductase [Gossypium arboreum]	AT5G42800.1 pep:known chromosome:TAIR10:5:17164141:17165918:-1 gene:AT5G42800 transcript:AT5G42800.1 description:"Dihydroflavonol-4-reductase"	-	-	G3DSA:3.40.50.720	-	-	-	-	SSF51735	-
Mipan06aG0145400	29730.Gorai.009G200600.1	2.8e-72	278.1	Streptophyta	-	GO:0003674~molecular_function; GO:0003824~catalytic activity; GO:0005575~cellular_component; GO:0005622~intracellular anatomical structure; GO:0005623~obsolete cell; GO:0005737~cytoplasm; GO:0005783~endoplasmic reticulum; GO:0005789~endoplasmic reticulum membrane; GO:0008150~biological_process; GO:0008152~metabolic process; GO:0009058~biosynthetic process; GO:0009718~anthocyanin-containing compou…	1.1.1.219,1.1.1.234	K13082~DFR:bifunctional dihydroflavonol 4-reductase/flavanone 4-reductase	ko00941~Flavonoid biosynthesis; ko01100~Metabolic pathways; ko01110~Biosynthesis of secondary metabolites	M00138	R03123,R03636,R04901,R05038,R06610,R07998,R07999	RC00234,RC00235	ko00000,ko00001,ko00002,ko01000	-	-	-	Viridiplantae	37KRK@33090,3GDF2@35493,COG0451@1,KOG1502@2759	NA|NA|NA	V	Bifunctional dihydroflavonol 4-reductase flavanone	sp|Q9XES5|DFRA_MALDO Bifunctional dihydroflavonol 4-reductase/flavanone 4-reductase OS=Malus domestica OX=3750 GN=DFR PE=1 SV=1	tr|A0A1R3IYA9|A0A1R3IYA9_COCAP NAD-dependent epimerase/dehydratase OS=Corchorus capsularis OX=210143 GN=CCACVL1_08943 PE=4 SV=1	gi|763791242|gb|KJB58238.1| hypothetical protein B456_009G200600 [Gossypium raimondii]	AT5G42800.1 pep:known chromosome:TAIR10:5:17164141:17165918:-1 gene:AT5G42800 transcript:AT5G42800.1 description:"Dihydroflavonol-4-reductase"	-	-	G3DSA:3.40.50.720	PF01073 3-beta hydroxysteroid dehydrogenase/isomerase family	-	-	-	SSF51735	-
Mipan06aG0203500	3641.EOX95009	1.8e-97	362.1	Streptophyta	GSTF2	GO:0001101~response to acid chemical; GO:0002239~response to oomycetes; GO:0002376~immune system process; GO:0003674~molecular_function; GO:0003824~catalytic activity; GO:0004364~glutathione transferase activity; GO:0005488~binding; GO:0005507~copper ion binding; GO:0005515~protein binding; GO:0005575~cellular_component; GO:0005576~extracellular region; GO:0005618~cell wall; GO:0005622~intracellu…	2.5.1.18	K00799~GST,gst:glutathione S-transferase	ko00480~Glutathione metabolism	-	R03522,R07002,R07003,R07004,R07023,R07024,R07025,R07026,R07069,R07070,R07083,R07084,R07091,R07092,R07093,R07094,R07100,R07113,R07116,R08280,R09409,R11905	RC00004,RC00069,RC00840,RC00948,RC01704,RC01705,RC01706,RC01758,RC01759,RC01765,RC01767,RC01769,RC02243,RC02527,RC02939,RC02940,RC02942,RC02943,RC02944	ko00000,ko00001,ko01000,ko02000	1.A.12.2.2,1.A.12.3.2	-	-	Viridiplantae	37I4E@33090,3GBH9@35493,COG0625@1,KOG0867@2759	NA|NA|NA	O	Belongs to the GST superfamily	sp|P30109|GSTF1_TOBAC Glutathione S-transferase PARB OS=Nicotiana tabacum OX=4097 GN=PARB PE=2 SV=1	tr|A0A061DQB7|A0A061DQB7_THECC Glutathione S-transferase 7 isoform 1 OS=Theobroma cacao OX=3641 GN=TCM_004593 PE=3 SV=1	gi|590718610|ref|XP_007050852.1| Glutathione S-transferase 7 isoform 1 [Theobroma cacao]	AT1G02930.1 pep:known chromosome:TAIR10:1:661177:662427:-1 gene:AT1G02930 transcript:AT1G02930.1 description:"Glutathione S-transferase F6"	cd03053 GST_N_Phi;cd03187 GST_C_Phi	-	G3DSA:1.20.1050.10;G3DSA:3.40.30.10	PF02798 Glutathione S-transferase, N-terminal domain;PF00043 Glutathione S-transferase, C-terminal domain	-	-	-	SSF52833;SSF47616	-
Mipan06aG0203600	3641.EOX95009	3.8e-93	347.8	Streptophyta	GSTF2	GO:0001101~response to acid chemical; GO:0002239~response to oomycetes; GO:0002376~immune system process; GO:0003674~molecular_function; GO:0003824~catalytic activity; GO:0004364~glutathione transferase activity; GO:0005488~binding; GO:0005507~copper ion binding; GO:0005515~protein binding; GO:0005575~cellular_component; GO:0005576~extracellular region; GO:0005618~cell wall; GO:0005622~intracellu…	2.5.1.18	K00799~GST,gst:glutathione S-transferase	ko00480~Glutathione metabolism	-	R03522,R07002,R07003,R07004,R07023,R07024,R07025,R07026,R07069,R07070,R07083,R07084,R07091,R07092,R07093,R07094,R07100,R07113,R07116,R08280,R09409,R11905	RC00004,RC00069,RC00840,RC00948,RC01704,RC01705,RC01706,RC01758,RC01759,RC01765,RC01767,RC01769,RC02243,RC02527,RC02939,RC02940,RC02942,RC02943,RC02944	ko00000,ko00001,ko01000,ko02000	1.A.12.2.2,1.A.12.3.2	-	-	Viridiplantae	37I4E@33090,3GBH9@35493,COG0625@1,KOG0867@2759	NA|NA|NA	O	Belongs to the GST superfamily	sp|P46423|GSTF_HYOMU Glutathione S-transferase OS=Hyoscyamus muticus OX=35626 PE=1 SV=1	tr|A0A061DQB7|A0A061DQB7_THECC Glutathione S-transferase 7 isoform 1 OS=Theobroma cacao OX=3641 GN=TCM_004593 PE=3 SV=1	gi|590718610|ref|XP_007050852.1| Glutathione S-transferase 7 isoform 1 [Theobroma cacao]	AT1G02930.1 pep:known chromosome:TAIR10:1:661177:662427:-1 gene:AT1G02930 transcript:AT1G02930.1 description:"Glutathione S-transferase F6"	cd03053 GST_N_Phi;cd03187 GST_C_Phi	-	G3DSA:1.20.1050.10;G3DSA:3.40.30.10	PF02798 Glutathione S-transferase, N-terminal domain;PF00043 Glutathione S-transferase, C-terminal domain	-	-	-	SSF52833;SSF47616	-
Mipan06aG0206400	3641.EOX95064	1.4e-257	895.2	Streptophyta	-	GO:0003674~molecular_function; GO:0003824~catalytic activity; GO:0004553~hydrolase activity, hydrolyzing O-glycosyl compounds; GO:0005575~cellular_component; GO:0005622~intracellular anatomical structure; GO:0005623~obsolete cell; GO:0005737~cytoplasm; GO:0005773~vacuole; GO:0005777~peroxisome; GO:0008150~biological_process; GO:0008152~metabolic process; GO:0008422~beta-glucosidase activity; GO:0…	3.2.1.21,3.5.2.17	K01188~E3.2.1.21:beta-glucosidase ; K19964~HIUH:hydroxyisourate hydrolase	ko00230~Purine metabolism; ko00460~Cyanoamino acid metabolism; ko00500~Starch and sucrose metabolism; ko00940~Phenylpropanoid biosynthesis; ko01100~Metabolic pathways; ko01110~Biosynthesis of secondary metabolites	-	R00026,R02558,R02887,R02985,R03527,R04949,R04998,R06601,R10035,R10039,R10040	RC00049,RC00059,RC00171,RC00262,RC00397,RC00451,RC00714,RC00746,RC01248,RC03393	ko00000,ko00001,ko01000	-	GH1	-	Viridiplantae	37HZ7@33090,3GEM1@35493,COG2723@1,KOG0626@2759	NA|NA|NA	G	Belongs to the glycosyl hydrolase 1 family	sp|B3H5Q1|BGL11_ARATH Beta-glucosidase 11 OS=Arabidopsis thaliana OX=3702 GN=BGLU11 PE=2 SV=2	tr|A0A061DQH3|A0A061DQH3_THECC Beta glucosidase 11, putative OS=Theobroma cacao OX=3641 GN=TCM_004645 PE=3 SV=1	gi|590718857|ref|XP_007050907.1| Beta glucosidase 11, putative [Theobroma cacao]	AT1G02850.2 pep:known chromosome:TAIR10:1:630505:633259:1 gene:AT1G02850 transcript:AT1G02850.2 description:"Beta-glucosidase 11"	-	-	G3DSA:3.20.20.80	PF00232 Glycosyl hydrolase family 1	SIGNAL_PEPTIDE_N_REGION N-terminal region of a signal peptide.;SIGNAL_PEPTIDE_C_REGION C-terminal region of a signal peptide.;SIGNAL_PEPTIDE Signal peptide region;NON_CYTOPLASMIC_DOMAIN Region of a membrane-bound protein predicted to be outside the membrane, in the extracellular region.;SIGNAL_PEPTIDE_H_REGION Hydrophobic region of a signal peptide.	PR00131 Glycosyl hydrolase family 1 signature	-	SSF51445	-
Mipan06aG0206500	3641.EOX95065	1.6e-217	761.9	Streptophyta	-	GO:0003674~molecular_function; GO:0003824~catalytic activity; GO:0004553~hydrolase activity, hydrolyzing O-glycosyl compounds; GO:0005575~cellular_component; GO:0005622~intracellular anatomical structure; GO:0005623~obsolete cell; GO:0005737~cytoplasm; GO:0005773~vacuole; GO:0005777~peroxisome; GO:0008150~biological_process; GO:0008152~metabolic process; GO:0008422~beta-glucosidase activity; GO:0…	3.2.1.21,3.5.2.17	K01188~E3.2.1.21:beta-glucosidase ; K19964~HIUH:hydroxyisourate hydrolase	ko00230~Purine metabolism; ko00460~Cyanoamino acid metabolism; ko00500~Starch and sucrose metabolism; ko00940~Phenylpropanoid biosynthesis; ko01100~Metabolic pathways; ko01110~Biosynthesis of secondary metabolites	-	R00026,R02558,R02887,R02985,R03527,R04949,R04998,R06601,R10035,R10039,R10040	RC00049,RC00059,RC00171,RC00262,RC00397,RC00451,RC00714,RC00746,RC01248,RC03393	ko00000,ko00001,ko01000	-	GH1	-	Viridiplantae	37HZ7@33090,3GEM1@35493,COG2723@1,KOG0626@2759	NA|NA|NA	G	Belongs to the glycosyl hydrolase 1 family	sp|B3H5Q1|BGL11_ARATH Beta-glucosidase 11 OS=Arabidopsis thaliana OX=3702 GN=BGLU11 PE=2 SV=2	tr|A0A061DQR5|A0A061DQR5_THECC Beta glucosidase 11 isoform 1 OS=Theobroma cacao OX=3641 GN=TCM_004646 PE=3 SV=1	gi|590718861|ref|XP_007050908.1| Beta glucosidase 11 isoform 1 [Theobroma cacao]	AT1G02850.2 pep:known chromosome:TAIR10:1:630505:633259:1 gene:AT1G02850 transcript:AT1G02850.2 description:"Beta-glucosidase 11"	-	-	G3DSA:3.20.20.80	PF00232 Glycosyl hydrolase family 1	-	PR00131 Glycosyl hydrolase family 1 signature	-	SSF51445	-
Mipan06aG0206600	3641.EOX95068	5.9e-181	640.2	Streptophyta	-	GO:0003674~molecular_function; GO:0003824~catalytic activity; GO:0004553~hydrolase activity, hydrolyzing O-glycosyl compounds; GO:0005575~cellular_component; GO:0005622~intracellular anatomical structure; GO:0005623~obsolete cell; GO:0005737~cytoplasm; GO:0005773~vacuole; GO:0005777~peroxisome; GO:0008150~biological_process; GO:0008152~metabolic process; GO:0008422~beta-glucosidase activity; GO:0…	3.2.1.21,3.5.2.17	K01188~E3.2.1.21:beta-glucosidase ; K19964~HIUH:hydroxyisourate hydrolase	ko00230~Purine metabolism; ko00460~Cyanoamino acid metabolism; ko00500~Starch and sucrose metabolism; ko00940~Phenylpropanoid biosynthesis; ko01100~Metabolic pathways; ko01110~Biosynthesis of secondary metabolites	-	R00026,R02558,R02887,R02985,R03527,R04949,R04998,R06601,R10035,R10039,R10040	RC00049,RC00059,RC00171,RC00262,RC00397,RC00451,RC00714,RC00746,RC01248,RC03393	ko00000,ko00001,ko01000	-	GH1	-	Viridiplantae	37HZ7@33090,3GEM1@35493,COG2723@1,KOG0626@2759	NA|NA|NA	G	Belongs to the glycosyl hydrolase 1 family	sp|B3H5Q1|BGL11_ARATH Beta-glucosidase 11 OS=Arabidopsis thaliana OX=3702 GN=BGLU11 PE=2 SV=2	tr|A0A061DYH1|A0A061DYH1_THECC Beta glucosidase 11 OS=Theobroma cacao OX=3641 GN=TCM_004647 PE=3 SV=1	gi|590718875|ref|XP_007050911.1| Beta glucosidase 11 [Theobroma cacao]	AT1G02850.2 pep:known chromosome:TAIR10:1:630505:633259:1 gene:AT1G02850 transcript:AT1G02850.2 description:"Beta-glucosidase 11"	-	-	G3DSA:3.20.20.80	PF00232 Glycosyl hydrolase family 1	-	PR00131 Glycosyl hydrolase family 1 signature	-	SSF51445	-
Mipan06aG0214900	3641.EOX95226	6.8e-173	613.6	Streptophyta	-	GO:0000981~DNA-binding transcription factor activity, RNA polymerase II-specific; GO:0000988~obsolete transcription factor activity, protein binding; GO:0000989~obsolete transcription factor activity, transcription factor binding; GO:0001067~regulatory region nucleic acid binding; GO:0001076~obsolete transcription factor activity, RNA polymerase II transcription factor binding; GO:0001134~obsolet…	-	K09422~MYBP:transcription factor MYB, plant	-	-	-	-	ko00000,ko03000	-	-	-	Viridiplantae	37U4Z@33090,3GHVF@35493,COG5147@1,KOG0048@2759	NA|NA|NA	ADK	RNA polymerase II transcription regulator recruiting activity	sp|P27898|MYBP_MAIZE Myb-related protein P OS=Zea mays OX=4577 GN=P PE=2 SV=1	tr|A0A061DT34|A0A061DT34_THECC MYB-like DNA-binding domain protein OS=Theobroma cacao OX=3641 GN=TCM_004777 PE=4 SV=1	gi|590719487|ref|XP_007051069.1| MYB-like DNA-binding domain protein [Theobroma cacao]	AT5G49330.1 pep:known chromosome:TAIR10:5:19998952:20001378:-1 gene:AT5G49330 transcript:AT5G49330.1 description:"myb domain protein 111"	cd00167 SANT	-	G3DSA:1.10.10.60	PF00249 Myb-like DNA-binding domain	-	-	SM00717	SSF46689	-
Mipan06aG0221600	3641.EOX95374	1.5e-90	339	Streptophyta	-	GO:0000166~nucleotide binding; GO:0000287~magnesium ion binding; GO:0000820~regulation of glutamine family amino acid metabolic process; GO:0000821~regulation of arginine metabolic process; GO:0003674~molecular_function; GO:0005488~binding; GO:0005524~ATP binding; GO:0005575~cellular_component; GO:0005622~intracellular anatomical structure; GO:0005623~obsolete cell; GO:0005737~cytoplasm; GO:00058…	-	-	-	-	-	-	-	-	-	-	Viridiplantae	2RUKA@2759,37T8G@33090,3GHWY@35493,COG0347@1	NA|NA|NA	K	Nitrogen regulatory protein P-II	sp|Q9ZST4|GLNB_ARATH Nitrogen regulatory protein P-II homolog OS=Arabidopsis thaliana OX=3702 GN=GLB1 PE=1 SV=1	tr|A0A061DRE1|A0A061DRE1_THECC Nitrogen regulatory protein P-II OS=Theobroma cacao OX=3641 GN=TCM_004888 PE=3 SV=1	gi|590720023|ref|XP_007051217.1| Nitrogen regulatory protein P-II [Theobroma cacao]	AT4G01900.1 pep:known chromosome:TAIR10:4:821685:823523:1 gene:AT4G01900 transcript:AT4G01900.1 description:"Nitrogen regulatory protein P-II homolog"	-	-	G3DSA:3.30.70.120	PF00543 Nitrogen regulatory protein P-II	-	PR00340 P-II protein signature	SM00938	SSF54913	-
Mipan06aG0294800	3641.EOX96700	1.1e-170	605.9	Streptophyta	-	GO:0003674~molecular_function; GO:0003700~DNA-binding transcription factor activity; GO:0005575~cellular_component; GO:0005622~intracellular anatomical structure; GO:0005623~obsolete cell; GO:0005634~nucleus; GO:0006355~regulation of transcription, DNA-templated; GO:0008150~biological_process; GO:0008152~metabolic process; GO:0009058~biosynthetic process; GO:0009812~flavonoid metabolic process; G…	-	-	-	-	-	-	-	-	-	-	Viridiplantae	37PT4@33090,3GA5V@35493,KOG1721@1,KOG1721@2759	NA|NA|NA	S	Protein TRANSPARENT TESTA 1-like	sp|Q9SVY1|ZWIP2_ARATH Zinc finger protein WIP2 OS=Arabidopsis thaliana OX=3702 GN=WIP2 PE=1 SV=1	tr|A0A061DVJ5|A0A061DVJ5_THECC TRANSPARENT TESTA 1 protein, putative OS=Theobroma cacao OX=3641 GN=TCM_005892 PE=4 SV=1	gi|590724701|ref|XP_007052543.1| TRANSPARENT TESTA 1 protein, putative [Theobroma cacao]	AT3G57670.1 pep:known chromosome:TAIR10:3:21370903:21373446:1 gene:AT3G57670 transcript:AT3G57670.1 description:"Zinc finger protein WIP2"	-	-	G3DSA:3.30.160.60	-	-	-	SM00355	SSF57667	-
Mipan06bG0046800	29730.Gorai.009G254800.1	0	1132.1	Streptophyta	-	GO:0000003~reproduction; GO:0003006~developmental process involved in reproduction; GO:0003674~molecular_function; GO:0003824~catalytic activity; GO:0005575~cellular_component; GO:0005622~intracellular anatomical structure; GO:0005623~obsolete cell; GO:0005737~cytoplasm; GO:0005773~vacuole; GO:0005774~vacuolar membrane; GO:0006629~lipid metabolic process; GO:0007275~multicellular organism develop…	2.4.1.173	K05841~E2.4.1.173:sterol 3beta-glucosyltransferase	-	-	-	-	ko00000,ko01000,ko01003	-	GT1	-	Viridiplantae	37PAY@33090,3GBI4@35493,KOG1192@1,KOG1192@2759	NA|NA|NA	CG	Sterol 3-beta-glucosyltransferase	sp|Q9XIG1|U80B1_ARATH Sterol 3-beta-glucosyltransferase UGT80B1 OS=Arabidopsis thaliana OX=3702 GN=UGT80B1 PE=2 SV=1	tr|A0A1R3K9T0|A0A1R3K9T0_COCAP UDP-glucuronosyl/UDP-glucosyltransferase OS=Corchorus capsularis OX=210143 GN=CCACVL1_02241 PE=4 SV=1	gi|823226750|ref|XP_012446202.1| PREDICTED: sterol 3-beta-glucosyltransferase UGT80B1 isoform X1 [Gossypium raimondii]	AT1G43620.1 pep:known chromosome:TAIR10:1:16425412:16430200:-1 gene:AT1G43620 transcript:AT1G43620.1 description:"Sterol 3-beta-glucosyltransferase UGT80B1"	cd03784 GT1_Gtf_like	-	G3DSA:3.40.50.2000	PF00201 UDP-glucoronosyl and UDP-glucosyl transferase;PF03033 Glycosyltransferase family 28 N-terminal domain	TRANSMEMBRANE Region of a membrane-bound protein predicted to be embedded in the membrane.;CYTOPLASMIC_DOMAIN Region of a membrane-bound protein predicted to be outside the membrane, in the cytoplasm.;NON_CYTOPLASMIC_DOMAIN Region of a membrane-bound protein predicted to be outside the membrane, in the extracellular region.	-	-	SSF53756	-
Mipan06bG0076300	4432.XP_010241050.1	9.2e-38	163.7	Streptophyta	-	GO:0003674~molecular_function; GO:0003824~catalytic activity; GO:0005575~cellular_component; GO:0005622~intracellular anatomical structure; GO:0005623~obsolete cell; GO:0005634~nucleus; GO:0005737~cytoplasm; GO:0005886~plasma membrane; GO:0005911~cell-cell junction; GO:0006725~cellular aromatic compound metabolic process; GO:0008150~biological_process; GO:0008152~metabolic process; GO:0008168~met…	2.1.1.169,2.1.1.232,2.1.1.68	K13066~COMT:caffeic acid 3-O-methyltransferase / acetylserotonin O-methyltransferase ; K22439~OMT:tricetin 3',4',5'-O-trimethyltransferase ; K22440~NOMT:naringenin 7-O-methyltransferase	ko00940~Phenylpropanoid biosynthesis; ko01100~Metabolic pathways; ko01110~Biosynthesis of secondary metabolites	M00039	R02379,R03366,R06574,R06575,R06576,R06577	RC00003,RC00392	ko00000,ko00001,ko00002,ko01000	-	-	-	Viridiplantae	37PBP@33090,3GGBD@35493,KOG3178@1,KOG3178@2759	NA|NA|NA	S	Belongs to the class I-like SAM-binding methyltransferase superfamily. Cation-independent O- methyltransferase family	sp|Q8W013|COMT1_CATRO Caffeic acid 3-O-methyltransferase OS=Catharanthus roseus OX=4058 GN=COMT1 PE=2 SV=1	tr|A0A067KUA9|A0A067KUA9_JATCU Uncharacterized protein OS=Jatropha curcas OX=180498 GN=JCGZ_10599 PE=3 SV=1	gi|29839377|sp|Q8W013.1|COMT1_CATRO RecName: Full=Caffeic acid 3-O-methyltransferase; Short=CAOMT; Short=COMT; AltName: Full=S-adenosysl-L-methionine:caffeic acid 3-O-methyltransferase [Catharanthus roseus]	AT5G54160.1 pep:known chromosome:TAIR10:5:21981996:21984363:1 gene:AT5G54160 transcript:AT5G54160.1 description:"Flavone 3'-O-methyltransferase 1"	-	-	G3DSA:1.10.10.10;G3DSA:3.40.50.150	PF00891 O-methyltransferase	SIGNAL_PEPTIDE_N_REGION N-terminal region of a signal peptide.;SIGNAL_PEPTIDE_C_REGION C-terminal region of a signal peptide.;SIGNAL_PEPTIDE Signal peptide region;SIGNAL_PEPTIDE_H_REGION Hydrophobic region of a signal peptide.;NON_CYTOPLASMIC_DOMAIN Region of a membrane-bound protein predicted to be outside the membrane, in the extracellular region.	-	-	SSF53335	-
Mipan06bG0089100	3641.EOY15997	0	1328.2	Streptophyta	CRY1a	GO:0000166~nucleotide binding; GO:0000302~response to reactive oxygen species; GO:0000304~response to singlet oxygen; GO:0001101~response to acid chemical; GO:0001558~regulation of cell growth; GO:0002682~regulation of immune system process; GO:0002684~positive regulation of immune system process; GO:0002831~regulation of response to biotic stimulus; GO:0002833~positive regulation of response to …	-	K12118~CRY1:cryptochrome 1; K12119~CRY2:cryptochrome 2	ko04712~Circadian rhythm - plant	-	-	-	ko00000,ko00001	-	-	-	Viridiplantae	37JTK@33090,3GCY9@35493,COG0415@1,KOG0133@2759	NA|NA|NA	LT	atcry1,blu1,cry1,hy4,oop2	sp|Q43125|CRY1_ARATH Cryptochrome-1 OS=Arabidopsis thaliana OX=3702 GN=CRY1 PE=1 SV=2	tr|A0A061FGG0|A0A061FGG0_THECC CRY1 isoform 1 OS=Theobroma cacao OX=3641 GN=TCM_034899 PE=4 SV=1	gi|590598003|ref|XP_007018772.1| CRY1 isoform 1 [Theobroma cacao]	AT4G08920.1 pep:known chromosome:TAIR10:4:5724103:5727253:1 gene:AT4G08920 transcript:AT4G08920.1 description:"Cryptochrome-1"	-	Coil	G3DSA:3.40.50.620;G3DSA:1.25.40.80;G3DSA:1.10.579.10	PF03441 FAD binding domain of DNA photolyase;PF00875 DNA photolyase;PF12546 Blue/Ultraviolet sensing protein C terminal	-	PR00147 DNA photolyase signature	-	SSF48173;SSF52425	TIGR02766 crypt_chrom_pln: cryptochrome, plant family
Mipan06bG0090500	3641.EOY15971	3e-140	504.6	Streptophyta	-	GO:0003674~molecular_function; GO:0003700~DNA-binding transcription factor activity; GO:0005575~cellular_component; GO:0005622~intracellular anatomical structure; GO:0005623~obsolete cell; GO:0005634~nucleus; GO:0006355~regulation of transcription, DNA-templated; GO:0008150~biological_process; GO:0008152~metabolic process; GO:0009058~biosynthetic process; GO:0009812~flavonoid metabolic process; G…	-	-	-	-	-	-	-	-	-	-	Viridiplantae	37MQ4@33090,3G7JY@35493,KOG1721@1,KOG1721@2759	NA|NA|NA	S	Protein TRANSPARENT TESTA	sp|Q8VWG3|TT1_ARATH Protein TRANSPARENT TESTA 1 OS=Arabidopsis thaliana OX=3702 GN=TT1 PE=1 SV=1	tr|A0A1R3JI70|A0A1R3JI70_COCAP Putative TRANSPARENT TESTA 1 protein OS=Corchorus capsularis OX=210143 GN=CCACVL1_05993 PE=4 SV=1	gi|590597906|ref|XP_007018746.1| C2H2 and C2HC zinc fingers superfamily protein [Theobroma cacao]	AT1G34790.1 pep:known chromosome:TAIR10:1:12763902:12765638:1 gene:AT1G34790 transcript:AT1G34790.1 description:"Protein TRANSPARENT TESTA 1"	-	-	G3DSA:3.30.160.60	-	-	-	-	SSF57667	-
Mipan06bG0106900	3641.EOY15591	1.6e-241	842.8	Streptophyta	-	GO:0001653~peptide receptor activity; GO:0003002~regionalization; GO:0003674~molecular_function; GO:0005488~binding; GO:0006810~transport; GO:0006811~ion transport; GO:0006820~anion transport; GO:0006950~response to stress; GO:0007154~cell communication; GO:0007165~signal transduction; GO:0007275~multicellular organism development; GO:0007389~pattern specification process; GO:0008150~biological_p…	-	-	-	-	-	-	-	-	-	-	Viridiplantae	2QSZ3@2759,37MQD@33090,3GDWJ@35493,COG4886@1	NA|NA|NA	T	Belongs to the protein kinase superfamily. Ser Thr protein kinase family	sp|Q9FGL5|CEPR1_ARATH Receptor protein-tyrosine kinase CEPR1 OS=Arabidopsis thaliana OX=3702 GN=CEPR1 PE=1 SV=1	tr|A0A1R3GHC9|A0A1R3GHC9_9ROSI Protein kinase domain-containing protein OS=Corchorus olitorius OX=93759 GN=COLO4_35351 PE=3 SV=1	gi|209168629|gb|ACI42311.1| putative leucine rich repeat transmembrane protein kinase [Corchorus olitorius]	AT5G49660.1 pep:known chromosome:TAIR10:5:20161206:20164729:-1 gene:AT5G49660 transcript:AT5G49660.1 description:"Leucine-rich repeat transmembrane protein kinase family protein"	-	-	G3DSA:2.160.20.80;G3DSA:3.30.200.20;G3DSA:3.80.10.10;G3DSA:1.10.510.10	PF00069 Protein kinase domain;PF08263 Leucine rich repeat N-terminal domain	SIGNAL_PEPTIDE_N_REGION N-terminal region of a signal peptide.;TRANSMEMBRANE Region of a membrane-bound protein predicted to be embedded in the membrane.;SIGNAL_PEPTIDE_H_REGION Hydrophobic region of a signal peptide.;SIGNAL_PEPTIDE_C_REGION C-terminal region of a signal peptide.;SIGNAL_PEPTIDE Signal peptide region;NON_CYTOPLASMIC_DOMAIN Region of a membrane-bound protein predicted to be outside…	PR00019 Leucine-rich repeat signature	SM00220;SM00369	SSF52047;SSF56112	-
Mipan06bG0137600	3641.EOY14688	1.2e-91	343.6	Streptophyta	-	GO:0003674~molecular_function; GO:0003700~DNA-binding transcription factor activity; GO:0005575~cellular_component; GO:0005622~intracellular anatomical structure; GO:0005623~obsolete cell; GO:0005634~nucleus; GO:0005737~cytoplasm; GO:0006355~regulation of transcription, DNA-templated; GO:0008150~biological_process; GO:0009314~response to radiation; GO:0009416~response to light stimulus; GO:000962…	-	-	-	-	-	-	-	-	-	-	Viridiplantae	29ZTE@1,2RXX2@2759,37U49@33090,3GHJM@35493	NA|NA|NA	K	NAC domain-containing protein	-	tr|A0A1R3IYI6|A0A1R3IYI6_COCAP No apical meristem (NAM) protein OS=Corchorus capsularis OX=210143 GN=CCACVL1_08868 PE=4 SV=1	gi|590593086|ref|XP_007017462.1| NAC domain-containing protein 72, putative isoform 1 [Theobroma cacao]	-	-	-	-	PF02365 No apical meristem (NAM) protein	SIGNAL_PEPTIDE_N_REGION N-terminal region of a signal peptide.;SIGNAL_PEPTIDE_C_REGION C-terminal region of a signal peptide.;SIGNAL_PEPTIDE Signal peptide region;SIGNAL_PEPTIDE_H_REGION Hydrophobic region of a signal peptide.;NON_CYTOPLASMIC_DOMAIN Region of a membrane-bound protein predicted to be outside the membrane, in the extracellular region.	-	-	SSF101941	-
Mipan06bG0145200	3641.EOY14811	2.3e-177	628.2	Streptophyta	DFR2	GO:0003674~molecular_function; GO:0003824~catalytic activity; GO:0005575~cellular_component; GO:0005622~intracellular anatomical structure; GO:0005623~obsolete cell; GO:0005737~cytoplasm; GO:0005783~endoplasmic reticulum; GO:0005789~endoplasmic reticulum membrane; GO:0008150~biological_process; GO:0008152~metabolic process; GO:0009058~biosynthetic process; GO:0009718~anthocyanin-containing compou…	1.1.1.219,1.1.1.234	K13082~DFR:bifunctional dihydroflavonol 4-reductase/flavanone 4-reductase	ko00941~Flavonoid biosynthesis; ko01100~Metabolic pathways; ko01110~Biosynthesis of secondary metabolites	M00138	R03123,R03636,R04901,R05038,R06610,R07998,R07999	RC00234,RC00235	ko00000,ko00001,ko00002,ko01000	-	-	-	Viridiplantae	37KRK@33090,3GDF2@35493,COG0451@1,KOG1502@2759	NA|NA|NA	V	Bifunctional dihydroflavonol 4-reductase flavanone	sp|Q9XES5|DFRA_MALDO Bifunctional dihydroflavonol 4-reductase/flavanone 4-reductase OS=Malus domestica OX=3750 GN=DFR PE=1 SV=1	tr|A0A1R3HXW2|A0A1R3HXW2_9ROSI NAD-dependent epimerase/dehydratase OS=Corchorus olitorius OX=93759 GN=COLO4_26276 PE=4 SV=1	gi|590593505|ref|XP_007017586.1| Dihydroflavonol-4-reductase [Theobroma cacao]	AT5G42800.1 pep:known chromosome:TAIR10:5:17164141:17165918:-1 gene:AT5G42800 transcript:AT5G42800.1 description:"Dihydroflavonol-4-reductase"	cd08958 FR_SDR_e	-	G3DSA:3.40.50.720	PF01370 NAD dependent epimerase/dehydratase family	-	-	-	SSF51735	-
Mipan06bG0145300	3641.EOY14812	5.4e-44	184.1	Streptophyta	-	GO:0003674~molecular_function; GO:0003824~catalytic activity; GO:0005575~cellular_component; GO:0005622~intracellular anatomical structure; GO:0005623~obsolete cell; GO:0005737~cytoplasm; GO:0005783~endoplasmic reticulum; GO:0005789~endoplasmic reticulum membrane; GO:0008150~biological_process; GO:0008152~metabolic process; GO:0009058~biosynthetic process; GO:0009718~anthocyanin-containing compou…	1.1.1.219,1.1.1.234	K13082~DFR:bifunctional dihydroflavonol 4-reductase/flavanone 4-reductase	ko00941~Flavonoid biosynthesis; ko01100~Metabolic pathways; ko01110~Biosynthesis of secondary metabolites	M00138	R03123,R03636,R04901,R05038,R06610,R07998,R07999	RC00234,RC00235	ko00000,ko00001,ko00002,ko01000	-	-	-	Viridiplantae	37KRK@33090,3GDF2@35493,COG0451@1,KOG1502@2759	NA|NA|NA	V	Bifunctional dihydroflavonol 4-reductase flavanone	sp|P51104|DFRA_DIACA Dihydroflavonol 4-reductase OS=Dianthus caryophyllus OX=3570 GN=A PE=2 SV=1	tr|A0A1R3HXX5|A0A1R3HXX5_9ROSI NAD-dependent epimerase/dehydratase OS=Corchorus olitorius OX=93759 GN=COLO4_26275 PE=4 SV=1	gi|728833014|gb|KHG12457.1| Dihydroflavonol-4-reductase [Gossypium arboreum]	AT5G42800.1 pep:known chromosome:TAIR10:5:17164141:17165918:-1 gene:AT5G42800 transcript:AT5G42800.1 description:"Dihydroflavonol-4-reductase"	-	-	G3DSA:3.40.50.720	-	-	-	-	SSF51735	-
Mipan06bG0145400	29730.Gorai.009G200600.1	2.8e-72	278.1	Streptophyta	-	GO:0003674~molecular_function; GO:0003824~catalytic activity; GO:0005575~cellular_component; GO:0005622~intracellular anatomical structure; GO:0005623~obsolete cell; GO:0005737~cytoplasm; GO:0005783~endoplasmic reticulum; GO:0005789~endoplasmic reticulum membrane; GO:0008150~biological_process; GO:0008152~metabolic process; GO:0009058~biosynthetic process; GO:0009718~anthocyanin-containing compou…	1.1.1.219,1.1.1.234	K13082~DFR:bifunctional dihydroflavonol 4-reductase/flavanone 4-reductase	ko00941~Flavonoid biosynthesis; ko01100~Metabolic pathways; ko01110~Biosynthesis of secondary metabolites	M00138	R03123,R03636,R04901,R05038,R06610,R07998,R07999	RC00234,RC00235	ko00000,ko00001,ko00002,ko01000	-	-	-	Viridiplantae	37KRK@33090,3GDF2@35493,COG0451@1,KOG1502@2759	NA|NA|NA	V	Bifunctional dihydroflavonol 4-reductase flavanone	sp|Q9XES5|DFRA_MALDO Bifunctional dihydroflavonol 4-reductase/flavanone 4-reductase OS=Malus domestica OX=3750 GN=DFR PE=1 SV=1	tr|A0A1R3IYA9|A0A1R3IYA9_COCAP NAD-dependent epimerase/dehydratase OS=Corchorus capsularis OX=210143 GN=CCACVL1_08943 PE=4 SV=1	gi|763791242|gb|KJB58238.1| hypothetical protein B456_009G200600 [Gossypium raimondii]	AT5G42800.1 pep:known chromosome:TAIR10:5:17164141:17165918:-1 gene:AT5G42800 transcript:AT5G42800.1 description:"Dihydroflavonol-4-reductase"	-	-	G3DSA:3.40.50.720	PF01073 3-beta hydroxysteroid dehydrogenase/isomerase family	-	-	-	SSF51735	-
Mipan06bG0203100	3641.EOX95009	1.8e-97	362.1	Streptophyta	GSTF2	GO:0001101~response to acid chemical; GO:0002239~response to oomycetes; GO:0002376~immune system process; GO:0003674~molecular_function; GO:0003824~catalytic activity; GO:0004364~glutathione transferase activity; GO:0005488~binding; GO:0005507~copper ion binding; GO:0005515~protein binding; GO:0005575~cellular_component; GO:0005576~extracellular region; GO:0005618~cell wall; GO:0005622~intracellu…	2.5.1.18	K00799~GST,gst:glutathione S-transferase	ko00480~Glutathione metabolism	-	R03522,R07002,R07003,R07004,R07023,R07024,R07025,R07026,R07069,R07070,R07083,R07084,R07091,R07092,R07093,R07094,R07100,R07113,R07116,R08280,R09409,R11905	RC00004,RC00069,RC00840,RC00948,RC01704,RC01705,RC01706,RC01758,RC01759,RC01765,RC01767,RC01769,RC02243,RC02527,RC02939,RC02940,RC02942,RC02943,RC02944	ko00000,ko00001,ko01000,ko02000	1.A.12.2.2,1.A.12.3.2	-	-	Viridiplantae	37I4E@33090,3GBH9@35493,COG0625@1,KOG0867@2759	NA|NA|NA	O	Belongs to the GST superfamily	sp|P30109|GSTF1_TOBAC Glutathione S-transferase PARB OS=Nicotiana tabacum OX=4097 GN=PARB PE=2 SV=1	tr|A0A061DQB7|A0A061DQB7_THECC Glutathione S-transferase 7 isoform 1 OS=Theobroma cacao OX=3641 GN=TCM_004593 PE=3 SV=1	gi|590718610|ref|XP_007050852.1| Glutathione S-transferase 7 isoform 1 [Theobroma cacao]	AT1G02930.1 pep:known chromosome:TAIR10:1:661177:662427:-1 gene:AT1G02930 transcript:AT1G02930.1 description:"Glutathione S-transferase F6"	cd03053 GST_N_Phi;cd03187 GST_C_Phi	-	G3DSA:1.20.1050.10;G3DSA:3.40.30.10	PF02798 Glutathione S-transferase, N-terminal domain;PF00043 Glutathione S-transferase, C-terminal domain	-	-	-	SSF52833;SSF47616	-
Mipan06bG0203200	3641.EOX95009	2.2e-84	318.5	Streptophyta	GSTF2	GO:0001101~response to acid chemical; GO:0002239~response to oomycetes; GO:0002376~immune system process; GO:0003674~molecular_function; GO:0003824~catalytic activity; GO:0004364~glutathione transferase activity; GO:0005488~binding; GO:0005507~copper ion binding; GO:0005515~protein binding; GO:0005575~cellular_component; GO:0005576~extracellular region; GO:0005618~cell wall; GO:0005622~intracellu…	2.5.1.18	K00799~GST,gst:glutathione S-transferase	ko00480~Glutathione metabolism	-	R03522,R07002,R07003,R07004,R07023,R07024,R07025,R07026,R07069,R07070,R07083,R07084,R07091,R07092,R07093,R07094,R07100,R07113,R07116,R08280,R09409,R11905	RC00004,RC00069,RC00840,RC00948,RC01704,RC01705,RC01706,RC01758,RC01759,RC01765,RC01767,RC01769,RC02243,RC02527,RC02939,RC02940,RC02942,RC02943,RC02944	ko00000,ko00001,ko01000,ko02000	1.A.12.2.2,1.A.12.3.2	-	-	Viridiplantae	37I4E@33090,3GBH9@35493,COG0625@1,KOG0867@2759	NA|NA|NA	O	Belongs to the GST superfamily	sp|P46423|GSTF_HYOMU Glutathione S-transferase OS=Hyoscyamus muticus OX=35626 PE=1 SV=1	tr|A0A061DQB7|A0A061DQB7_THECC Glutathione S-transferase 7 isoform 1 OS=Theobroma cacao OX=3641 GN=TCM_004593 PE=3 SV=1	gi|590718610|ref|XP_007050852.1| Glutathione S-transferase 7 isoform 1 [Theobroma cacao]	AT1G02930.1 pep:known chromosome:TAIR10:1:661177:662427:-1 gene:AT1G02930 transcript:AT1G02930.1 description:"Glutathione S-transferase F6"	cd03187 GST_C_Phi	-	G3DSA:1.20.1050.10;G3DSA:3.40.30.10	PF02798 Glutathione S-transferase, N-terminal domain;PF00043 Glutathione S-transferase, C-terminal domain	-	-	-	SSF52833;SSF47616	-
Mipan06bG0205900	3641.EOX95064	1.4e-257	895.2	Streptophyta	-	GO:0003674~molecular_function; GO:0003824~catalytic activity; GO:0004553~hydrolase activity, hydrolyzing O-glycosyl compounds; GO:0005575~cellular_component; GO:0005622~intracellular anatomical structure; GO:0005623~obsolete cell; GO:0005737~cytoplasm; GO:0005773~vacuole; GO:0005777~peroxisome; GO:0008150~biological_process; GO:0008152~metabolic process; GO:0008422~beta-glucosidase activity; GO:0…	3.2.1.21,3.5.2.17	K01188~E3.2.1.21:beta-glucosidase ; K19964~HIUH:hydroxyisourate hydrolase	ko00230~Purine metabolism; ko00460~Cyanoamino acid metabolism; ko00500~Starch and sucrose metabolism; ko00940~Phenylpropanoid biosynthesis; ko01100~Metabolic pathways; ko01110~Biosynthesis of secondary metabolites	-	R00026,R02558,R02887,R02985,R03527,R04949,R04998,R06601,R10035,R10039,R10040	RC00049,RC00059,RC00171,RC00262,RC00397,RC00451,RC00714,RC00746,RC01248,RC03393	ko00000,ko00001,ko01000	-	GH1	-	Viridiplantae	37HZ7@33090,3GEM1@35493,COG2723@1,KOG0626@2759	NA|NA|NA	G	Belongs to the glycosyl hydrolase 1 family	sp|B3H5Q1|BGL11_ARATH Beta-glucosidase 11 OS=Arabidopsis thaliana OX=3702 GN=BGLU11 PE=2 SV=2	tr|A0A061DQH3|A0A061DQH3_THECC Beta glucosidase 11, putative OS=Theobroma cacao OX=3641 GN=TCM_004645 PE=3 SV=1	gi|590718857|ref|XP_007050907.1| Beta glucosidase 11, putative [Theobroma cacao]	AT1G02850.2 pep:known chromosome:TAIR10:1:630505:633259:1 gene:AT1G02850 transcript:AT1G02850.2 description:"Beta-glucosidase 11"	-	-	G3DSA:3.20.20.80	PF00232 Glycosyl hydrolase family 1	SIGNAL_PEPTIDE_N_REGION N-terminal region of a signal peptide.;SIGNAL_PEPTIDE_C_REGION C-terminal region of a signal peptide.;SIGNAL_PEPTIDE Signal peptide region;NON_CYTOPLASMIC_DOMAIN Region of a membrane-bound protein predicted to be outside the membrane, in the extracellular region.;SIGNAL_PEPTIDE_H_REGION Hydrophobic region of a signal peptide.	PR00131 Glycosyl hydrolase family 1 signature	-	SSF51445	-
Mipan06bG0206000	3641.EOX95065	2.1e-178	631.7	Streptophyta	-	GO:0003674~molecular_function; GO:0003824~catalytic activity; GO:0004553~hydrolase activity, hydrolyzing O-glycosyl compounds; GO:0005575~cellular_component; GO:0005622~intracellular anatomical structure; GO:0005623~obsolete cell; GO:0005737~cytoplasm; GO:0005773~vacuole; GO:0005777~peroxisome; GO:0008150~biological_process; GO:0008152~metabolic process; GO:0008422~beta-glucosidase activity; GO:0…	3.2.1.21,3.5.2.17	K01188~E3.2.1.21:beta-glucosidase ; K19964~HIUH:hydroxyisourate hydrolase	ko00230~Purine metabolism; ko00460~Cyanoamino acid metabolism; ko00500~Starch and sucrose metabolism; ko00940~Phenylpropanoid biosynthesis; ko01100~Metabolic pathways; ko01110~Biosynthesis of secondary metabolites	-	R00026,R02558,R02887,R02985,R03527,R04949,R04998,R06601,R10035,R10039,R10040	RC00049,RC00059,RC00171,RC00262,RC00397,RC00451,RC00714,RC00746,RC01248,RC03393	ko00000,ko00001,ko01000	-	GH1	-	Viridiplantae	37HZ7@33090,3GEM1@35493,COG2723@1,KOG0626@2759	NA|NA|NA	G	Belongs to the glycosyl hydrolase 1 family	sp|B3H5Q1|BGL11_ARATH Beta-glucosidase 11 OS=Arabidopsis thaliana OX=3702 GN=BGLU11 PE=2 SV=2	tr|A0A061DQR5|A0A061DQR5_THECC Beta glucosidase 11 isoform 1 OS=Theobroma cacao OX=3641 GN=TCM_004646 PE=3 SV=1	gi|590718861|ref|XP_007050908.1| Beta glucosidase 11 isoform 1 [Theobroma cacao]	AT1G02850.2 pep:known chromosome:TAIR10:1:630505:633259:1 gene:AT1G02850 transcript:AT1G02850.2 description:"Beta-glucosidase 11"	-	-	G3DSA:3.20.20.80	PF00232 Glycosyl hydrolase family 1	SIGNAL_PEPTIDE_N_REGION N-terminal region of a signal peptide.;TRANSMEMBRANE Region of a membrane-bound protein predicted to be embedded in the membrane.;SIGNAL_PEPTIDE_H_REGION Hydrophobic region of a signal peptide.;SIGNAL_PEPTIDE_C_REGION C-terminal region of a signal peptide.;SIGNAL_PEPTIDE Signal peptide region;NON_CYTOPLASMIC_DOMAIN Region of a membrane-bound protein predicted to be outside…	-	-	SSF51445	-
Mipan06bG0206100	3641.EOX95068	4.8e-261	906.7	Streptophyta	-	GO:0003674~molecular_function; GO:0003824~catalytic activity; GO:0004553~hydrolase activity, hydrolyzing O-glycosyl compounds; GO:0005575~cellular_component; GO:0005622~intracellular anatomical structure; GO:0005623~obsolete cell; GO:0005737~cytoplasm; GO:0005773~vacuole; GO:0005777~peroxisome; GO:0008150~biological_process; GO:0008152~metabolic process; GO:0008422~beta-glucosidase activity; GO:0…	3.2.1.21,3.5.2.17	K01188~E3.2.1.21:beta-glucosidase ; K19964~HIUH:hydroxyisourate hydrolase	ko00230~Purine metabolism; ko00460~Cyanoamino acid metabolism; ko00500~Starch and sucrose metabolism; ko00940~Phenylpropanoid biosynthesis; ko01100~Metabolic pathways; ko01110~Biosynthesis of secondary metabolites	-	R00026,R02558,R02887,R02985,R03527,R04949,R04998,R06601,R10035,R10039,R10040	RC00049,RC00059,RC00171,RC00262,RC00397,RC00451,RC00714,RC00746,RC01248,RC03393	ko00000,ko00001,ko01000	-	GH1	-	Viridiplantae	37HZ7@33090,3GEM1@35493,COG2723@1,KOG0626@2759	NA|NA|NA	G	Belongs to the glycosyl hydrolase 1 family	sp|B3H5Q1|BGL11_ARATH Beta-glucosidase 11 OS=Arabidopsis thaliana OX=3702 GN=BGLU11 PE=2 SV=2	tr|A0A061DYH1|A0A061DYH1_THECC Beta glucosidase 11 OS=Theobroma cacao OX=3641 GN=TCM_004647 PE=3 SV=1	gi|590718875|ref|XP_007050911.1| Beta glucosidase 11 [Theobroma cacao]	AT1G02850.2 pep:known chromosome:TAIR10:1:630505:633259:1 gene:AT1G02850 transcript:AT1G02850.2 description:"Beta-glucosidase 11"	-	-	G3DSA:3.20.20.80	PF00232 Glycosyl hydrolase family 1	SIGNAL_PEPTIDE_N_REGION N-terminal region of a signal peptide.;SIGNAL_PEPTIDE_C_REGION C-terminal region of a signal peptide.;SIGNAL_PEPTIDE Signal peptide region;NON_CYTOPLASMIC_DOMAIN Region of a membrane-bound protein predicted to be outside the membrane, in the extracellular region.;SIGNAL_PEPTIDE_H_REGION Hydrophobic region of a signal peptide.	PR00131 Glycosyl hydrolase family 1 signature	-	SSF51445	-
Mipan06bG0214300	3641.EOX95226	6.8e-173	613.6	Streptophyta	-	GO:0000981~DNA-binding transcription factor activity, RNA polymerase II-specific; GO:0000988~obsolete transcription factor activity, protein binding; GO:0000989~obsolete transcription factor activity, transcription factor binding; GO:0001067~regulatory region nucleic acid binding; GO:0001076~obsolete transcription factor activity, RNA polymerase II transcription factor binding; GO:0001134~obsolet…	-	K09422~MYBP:transcription factor MYB, plant	-	-	-	-	ko00000,ko03000	-	-	-	Viridiplantae	37U4Z@33090,3GHVF@35493,COG5147@1,KOG0048@2759	NA|NA|NA	ADK	RNA polymerase II transcription regulator recruiting activity	sp|P27898|MYBP_MAIZE Myb-related protein P OS=Zea mays OX=4577 GN=P PE=2 SV=1	tr|A0A061DT34|A0A061DT34_THECC MYB-like DNA-binding domain protein OS=Theobroma cacao OX=3641 GN=TCM_004777 PE=4 SV=1	gi|590719487|ref|XP_007051069.1| MYB-like DNA-binding domain protein [Theobroma cacao]	AT5G49330.1 pep:known chromosome:TAIR10:5:19998952:20001378:-1 gene:AT5G49330 transcript:AT5G49330.1 description:"myb domain protein 111"	cd00167 SANT	-	G3DSA:1.10.10.60	PF00249 Myb-like DNA-binding domain	-	-	SM00717	SSF46689	-
Mipan06bG0221400	3641.EOX95374	1.5e-90	339	Streptophyta	-	GO:0000166~nucleotide binding; GO:0000287~magnesium ion binding; GO:0000820~regulation of glutamine family amino acid metabolic process; GO:0000821~regulation of arginine metabolic process; GO:0003674~molecular_function; GO:0005488~binding; GO:0005524~ATP binding; GO:0005575~cellular_component; GO:0005622~intracellular anatomical structure; GO:0005623~obsolete cell; GO:0005737~cytoplasm; GO:00058…	-	-	-	-	-	-	-	-	-	-	Viridiplantae	2RUKA@2759,37T8G@33090,3GHWY@35493,COG0347@1	NA|NA|NA	K	Nitrogen regulatory protein P-II	sp|Q9ZST4|GLNB_ARATH Nitrogen regulatory protein P-II homolog OS=Arabidopsis thaliana OX=3702 GN=GLB1 PE=1 SV=1	tr|A0A061DRE1|A0A061DRE1_THECC Nitrogen regulatory protein P-II OS=Theobroma cacao OX=3641 GN=TCM_004888 PE=3 SV=1	gi|590720023|ref|XP_007051217.1| Nitrogen regulatory protein P-II [Theobroma cacao]	AT4G01900.1 pep:known chromosome:TAIR10:4:821685:823523:1 gene:AT4G01900 transcript:AT4G01900.1 description:"Nitrogen regulatory protein P-II homolog"	-	-	G3DSA:3.30.70.120	PF00543 Nitrogen regulatory protein P-II	-	PR00340 P-II protein signature	SM00938	SSF54913	-
Mipan06bG0294200	3641.EOX96700	1.1e-170	605.9	Streptophyta	-	GO:0003674~molecular_function; GO:0003700~DNA-binding transcription factor activity; GO:0005575~cellular_component; GO:0005622~intracellular anatomical structure; GO:0005623~obsolete cell; GO:0005634~nucleus; GO:0006355~regulation of transcription, DNA-templated; GO:0008150~biological_process; GO:0008152~metabolic process; GO:0009058~biosynthetic process; GO:0009812~flavonoid metabolic process; G…	-	-	-	-	-	-	-	-	-	-	Viridiplantae	37PT4@33090,3GA5V@35493,KOG1721@1,KOG1721@2759	NA|NA|NA	S	Protein TRANSPARENT TESTA 1-like	sp|Q9SVY1|ZWIP2_ARATH Zinc finger protein WIP2 OS=Arabidopsis thaliana OX=3702 GN=WIP2 PE=1 SV=1	tr|A0A061DVJ5|A0A061DVJ5_THECC TRANSPARENT TESTA 1 protein, putative OS=Theobroma cacao OX=3641 GN=TCM_005892 PE=4 SV=1	gi|590724701|ref|XP_007052543.1| TRANSPARENT TESTA 1 protein, putative [Theobroma cacao]	AT3G57670.1 pep:known chromosome:TAIR10:3:21370903:21373446:1 gene:AT3G57670 transcript:AT3G57670.1 description:"Zinc finger protein WIP2"	-	-	G3DSA:3.30.160.60	-	-	-	SM00355	SSF57667	-
Mipan07aG0014900	3641.EOY06661	1e-120	440.3	Streptophyta	-	GO:0000981~DNA-binding transcription factor activity, RNA polymerase II-specific; GO:0000988~obsolete transcription factor activity, protein binding; GO:0000989~obsolete transcription factor activity, transcription factor binding; GO:0001067~regulatory region nucleic acid binding; GO:0001076~obsolete transcription factor activity, RNA polymerase II transcription factor binding; GO:0001134~obsolet…	-	K09422~MYBP:transcription factor MYB, plant	-	-	-	-	ko00000,ko03000	-	-	-	Viridiplantae	37U4Z@33090,3GHVF@35493,COG5147@1,KOG0048@2759	NA|NA|NA	ADK	RNA polymerase II transcription regulator recruiting activity	sp|O22264|MYB12_ARATH Transcription factor MYB12 OS=Arabidopsis thaliana OX=3702 GN=MYB12 PE=1 SV=1	tr|A0A061EPA6|A0A061EPA6_THECC Myb domain protein 111, putative OS=Theobroma cacao OX=3641 GN=TCM_021318 PE=4 SV=1	gi|590661660|ref|XP_007035735.1| Myb domain protein 111, putative [Theobroma cacao]	AT2G47460.1 pep:known chromosome:TAIR10:2:19476337:19479478:1 gene:AT2G47460 transcript:AT2G47460.1 description:"Transcription factor MYB12"	cd00167 SANT	-	G3DSA:1.10.10.60	PF00249 Myb-like DNA-binding domain	-	-	SM00717	SSF46689	-
Mipan07aG0069000	3641.EOY05611	1.5e-151	542.3	Streptophyta	-	GO:0003674~molecular_function; GO:0003824~catalytic activity; GO:0006725~cellular aromatic compound metabolic process; GO:0008150~biological_process; GO:0008152~metabolic process; GO:0009056~catabolic process; GO:0009058~biosynthetic process; GO:0009698~phenylpropanoid metabolic process; GO:0009699~phenylpropanoid biosynthetic process; GO:0009717~isoflavonoid biosynthetic process; GO:0009987~cell…	4.2.1.105	K13258~HIDH:2-hydroxyisoflavanone dehydratase	ko00943~Isoflavonoid biosynthesis; ko01110~Biosynthesis of secondary metabolites	-	R06793,R07317,R07723	RC01632	ko00000,ko00001,ko01000	-	-	-	Viridiplantae	37R02@33090,3G8PY@35493,COG0657@1,KOG1515@2759	NA|NA|NA	V	Carboxylesterase	sp|Q5NUF4|HIDM_GLYEC 2-hydroxyisoflavanone dehydratase OS=Glycyrrhiza echinata OX=46348 GN=HIDM PE=1 SV=1	tr|A0A1R3KNN1|A0A1R3KNN1_9ROSI Alpha/beta hydrolase-3 OS=Corchorus olitorius OX=93759 GN=COLO4_06199 PE=4 SV=1	gi|590657861|ref|XP_007034685.1| CXE carboxylesterase [Theobroma cacao]	AT1G47480.1 pep:known chromosome:TAIR10:1:17417579:17419432:1 gene:AT1G47480 transcript:AT1G47480.1 description:"Probable carboxylesterase 2"	-	-	G3DSA:3.40.50.1820	PF07859 alpha/beta hydrolase fold	-	-	-	SSF53474	-
Mipan07aG0069100	3641.EOY05610	3.3e-159	567.8	Streptophyta	-	GO:0003674~molecular_function; GO:0003824~catalytic activity; GO:0006725~cellular aromatic compound metabolic process; GO:0008150~biological_process; GO:0008152~metabolic process; GO:0009056~catabolic process; GO:0009058~biosynthetic process; GO:0009698~phenylpropanoid metabolic process; GO:0009699~phenylpropanoid biosynthetic process; GO:0009717~isoflavonoid biosynthetic process; GO:0009987~cell…	4.2.1.105	K13258~HIDH:2-hydroxyisoflavanone dehydratase	ko00943~Isoflavonoid biosynthesis; ko01110~Biosynthesis of secondary metabolites	-	R06793,R07317,R07723	RC01632	ko00000,ko00001,ko01000	-	-	-	Viridiplantae	37R02@33090,3G8PY@35493,COG0657@1,KOG1515@2759	NA|NA|NA	V	Carboxylesterase	sp|Q5NUF4|HIDM_GLYEC 2-hydroxyisoflavanone dehydratase OS=Glycyrrhiza echinata OX=46348 GN=HIDM PE=1 SV=1	tr|A0A061EKQ6|A0A061EKQ6_THECC Alpha/beta-Hydrolases superfamily protein OS=Theobroma cacao OX=3641 GN=TCM_020569 PE=4 SV=1	gi|590657857|ref|XP_007034684.1| Alpha/beta-Hydrolases superfamily protein [Theobroma cacao]	AT1G47480.1 pep:known chromosome:TAIR10:1:17417579:17419432:1 gene:AT1G47480 transcript:AT1G47480.1 description:"Probable carboxylesterase 2"	-	-	G3DSA:3.40.50.1820	PF07859 alpha/beta hydrolase fold	-	-	-	SSF53474	-
Mipan07aG0083600	29730.Gorai.005G035100.1	6.4e-218	763.1	Streptophyta	CHS5	GO:0003674~molecular_function; GO:0003824~catalytic activity; GO:0008150~biological_process; GO:0008152~metabolic process; GO:0009058~biosynthetic process; GO:0009812~flavonoid metabolic process; GO:0009813~flavonoid biosynthetic process; GO:0016210~naringenin-chalcone synthase activity; GO:0016740~transferase activity; GO:0016746~transferase activity, transferring acyl groups; GO:0016747~transfe…	2.3.1.74	K00660~CHS:chalcone synthase	ko00941~Flavonoid biosynthesis; ko01100~Metabolic pathways; ko01110~Biosynthesis of secondary metabolites; ko04712~Circadian rhythm - plant	M00137	R01613,R06568,R07987,R07988,R07989	RC00004,RC02726	ko00000,ko00001,ko00002,ko01000,ko01008	-	-	-	Viridiplantae	2QRSY@2759,37MT6@33090,3G7AK@35493,COG3424@1	NA|NA|NA	H	Belongs to the chalcone stilbene synthases family	sp|P48386|CHS1_CAMSI Chalcone synthase 1 OS=Camellia sinensis OX=4442 GN=CHS1 PE=2 SV=1	tr|A0A5D2EYD6|A0A5D2EYD6_GOSDA Uncharacterized protein OS=Gossypium darwinii OX=34276 GN=ES288_A10G145000v1 PE=3 SV=1	gi|153805696|gb|ABS52573.1| chalcone synthase [Gossypium hirsutum]	AT5G13930.1 pep:known chromosome:TAIR10:5:4488688:4490264:1 gene:AT5G13930 transcript:AT5G13930.1 description:"Chalcone synthase"	-	-	-	-	-	-	-	-	-
Mipan07aG0114100	3641.EOY04859	4.1e-61	241.1	Streptophyta	-	GO:0003674~molecular_function; GO:0003824~catalytic activity; GO:0005575~cellular_component; GO:0005622~intracellular anatomical structure; GO:0005623~obsolete cell; GO:0008150~biological_process; GO:0008152~metabolic process; GO:0008194~UDP-glycosyltransferase activity; GO:0009058~biosynthetic process; GO:0009812~flavonoid metabolic process; GO:0009813~flavonoid biosynthetic process; GO:0016740~…	-	-	-	-	-	-	-	-	-	-	Viridiplantae	37M54@33090,3GNKB@35493,KOG1192@1,KOG1192@2759	NA|NA|NA	CG	UDP-Glycosyltransferase	sp|Q9LNE6|U89C1_ARATH Flavonol 7-O-rhamnosyltransferase OS=Arabidopsis thaliana OX=3702 GN=UGT89C1 PE=1 SV=1	tr|A0A1R3G4E4|A0A1R3G4E4_COCAP UDP-glucuronosyl/UDP-glucosyltransferase OS=Corchorus capsularis OX=210143 GN=CCACVL1_29012 PE=4 SV=1	gi|590655250|ref|XP_007033933.1| UDP-glycosyltransferase 89C1, putative [Theobroma cacao]	AT1G06000.1 pep:known chromosome:TAIR10:1:1820308:1821894:-1 gene:AT1G06000 transcript:AT1G06000.1 description:"UDP-glycosyltransferase 89C1"	-	-	G3DSA:3.40.50.2000	PF00201 UDP-glucoronosyl and UDP-glucosyl transferase	-	-	-	SSF53756	-
Mipan07aG0116900	3641.EOY04810	2.3e-152	545.4	Streptophyta	-	GO:0002218~activation of innate immune response; GO:0002253~activation of immune response; GO:0002376~immune system process; GO:0002682~regulation of immune system process; GO:0002684~positive regulation of immune system process; GO:0005575~cellular_component; GO:0005622~intracellular anatomical structure; GO:0005623~obsolete cell; GO:0005737~cytoplasm; GO:0005783~endoplasmic reticulum; GO:000578…	-	K08057~CALR:calreticulin	ko04141~Protein processing in endoplasmic reticulum; ko04145~Phagosome	-	-	-	ko00000,ko00001,ko03110,ko04091	-	-	-	Viridiplantae	37RM7@33090,3G8M6@35493,KOG0674@1,KOG0674@2759	NA|NA|NA	O	Calreticulin-3-like	sp|O04153|CALR3_ARATH Calreticulin-3 OS=Arabidopsis thaliana OX=3702 GN=CRT3 PE=1 SV=2	tr|A0A061EIG8|A0A061EIG8_THECC Calreticulin OS=Theobroma cacao OX=3641 GN=TCM_019985 PE=3 SV=1	gi|590655077|ref|XP_007033884.1| Calreticulin 3 isoform 1 [Theobroma cacao]	AT1G08450.1 pep:known chromosome:TAIR10:1:2667825:2671832:-1 gene:AT1G08450 transcript:AT1G08450.1 description:"Calreticulin-3"	-	Coil	G3DSA:2.60.120.200	PF00262 Calreticulin family	SIGNAL_PEPTIDE_N_REGION N-terminal region of a signal peptide.;SIGNAL_PEPTIDE_C_REGION C-terminal region of a signal peptide.;SIGNAL_PEPTIDE Signal peptide region;SIGNAL_PEPTIDE_H_REGION Hydrophobic region of a signal peptide.;NON_CYTOPLASMIC_DOMAIN Region of a membrane-bound protein predicted to be outside the membrane, in the extracellular region.	PR00626 Calreticulin signature	-	SSF63887;SSF49899	-
Mipan07aG0168200	3641.EOY03964	7e-79	300.8	Streptophyta	MYB113	GO:0000302~response to reactive oxygen species; GO:0000303~response to superoxide; GO:0000305~response to oxygen radical; GO:0000981~DNA-binding transcription factor activity, RNA polymerase II-specific; GO:0000988~obsolete transcription factor activity, protein binding; GO:0000989~obsolete transcription factor activity, transcription factor binding; GO:0001067~regulatory region nucleic acid bind…	-	K09422~MYBP:transcription factor MYB, plant; K16166~PAP1,MYB75:transcription factor MYB75	ko04712~Circadian rhythm - plant	-	-	-	ko00000,ko00001,ko03000	-	-	-	Viridiplantae	37UQN@33090,3GIJN@35493,COG5147@1,KOG0048@2759	NA|NA|NA	ADK	RNA polymerase II transcription regulator recruiting activity	sp|Q9FE25|MYB75_ARATH Transcription factor MYB75 OS=Arabidopsis thaliana OX=3702 GN=MYB75 PE=1 SV=1	tr|A0A061ENQ7|A0A061ENQ7_THECC R2R3 MYB transcription factor splice variant 1 OS=Theobroma cacao OX=3641 GN=TCM_019192 PE=4 SV=1	gi|590651991|ref|XP_007033038.1| R2R3 MYB transcription factor splice variant 1 [Theobroma cacao]	AT1G56650.1 pep:known chromosome:TAIR10:1:21233595:21235137:-1 gene:AT1G56650 transcript:AT1G56650.1 description:"Transcription factor MYB75"	cd00167 SANT	-	G3DSA:1.10.10.60	PF00249 Myb-like DNA-binding domain	-	-	SM00717	SSF46689	-
Mipan07aG0219000	3641.EOY03135	3.9e-289	1000.3	Streptophyta	-	GO:0001067~regulatory region nucleic acid binding; GO:0003674~molecular_function; GO:0003676~nucleic acid binding; GO:0003677~DNA binding; GO:0003700~DNA-binding transcription factor activity; GO:0005488~binding; GO:0005575~cellular_component; GO:0005622~intracellular anatomical structure; GO:0005623~obsolete cell; GO:0005634~nucleus; GO:0005737~cytoplasm; GO:0006355~regulation of transcription, …	-	-	-	-	-	-	-	-	-	-	Viridiplantae	28NHR@1,2QV39@2759,37QXG@33090,3GGE1@35493	NA|NA|NA	K	NAC domain-containing protein	sp|Q9FFI5|NAC86_ARATH NAC domain-containing protein 86 OS=Arabidopsis thaliana OX=3702 GN=NAC086 PE=2 SV=1	tr|A0A1R3J211|A0A1R3J211_9ROSI No apical meristem (NAM) protein OS=Corchorus olitorius OX=93759 GN=COLO4_20040 PE=4 SV=1	gi|590648629|ref|XP_007032209.1| NAC domain protein, IPR003441, putative isoform 1 [Theobroma cacao]	AT1G65910.1 pep:known chromosome:TAIR10:1:24520791:24524164:-1 gene:AT1G65910 transcript:AT1G65910.1 description:"NAC domain containing protein 28"	-	-	-	PF02365 No apical meristem (NAM) protein	TRANSMEMBRANE Region of a membrane-bound protein predicted to be embedded in the membrane.;CYTOPLASMIC_DOMAIN Region of a membrane-bound protein predicted to be outside the membrane, in the cytoplasm.;NON_CYTOPLASMIC_DOMAIN Region of a membrane-bound protein predicted to be outside the membrane, in the extracellular region.	-	-	SSF101941	-
Mipan07aG0235500	3641.EOY02412	7.2e-171	606.7	Streptophyta	-	GO:0003674~molecular_function; GO:0003824~catalytic activity; GO:0008150~biological_process; GO:0008152~metabolic process; GO:0009889~regulation of biosynthetic process; GO:0009890~negative regulation of biosynthetic process; GO:0009892~negative regulation of metabolic process; GO:0009962~regulation of flavonoid biosynthetic process; GO:0009964~negative regulation of flavonoid biosynthetic proces…	-	-	-	-	-	-	-	-	-	-	Viridiplantae	37Q03@33090,3GF6N@35493,COG0451@1,KOG1502@2759	NA|NA|NA	V	Belongs to the 3-beta-HSD family	sp|Q0JKZ0|SNL6_ORYSJ Cinnamoyl-CoA reductase-like SNL6 OS=Oryza sativa subsp. japonica OX=39947 GN=SNL6 PE=3 SV=1	tr|A0A1R3KXU6|A0A1R3KXU6_COCAP 3-beta hydroxysteroid dehydrogenase/isomerase OS=Corchorus capsularis OX=210143 GN=CCACVL1_00217 PE=3 SV=1	gi|590645949|ref|XP_007031486.1| NAD(P)-binding Rossmann-fold superfamily protein [Theobroma cacao]	AT5G14700.1 pep:known chromosome:TAIR10:5:4740252:4743446:-1 gene:AT5G14700 transcript:AT5G14700.1 description:"NAD(P)-binding Rossmann-fold superfamily protein"	-	-	G3DSA:3.40.50.720	PF01073 3-beta hydroxysteroid dehydrogenase/isomerase family	-	-	-	SSF51735	-
Mipan07aG0253500	3641.EOY29930	8.1e-200	703	Streptophyta	-	GO:0001763~morphogenesis of a branching structure; GO:0006629~lipid metabolic process; GO:0006720~isoprenoid metabolic process; GO:0006721~terpenoid metabolic process; GO:0006810~transport; GO:0007275~multicellular organism development; GO:0008150~biological_process; GO:0008152~metabolic process; GO:0008299~isoprenoid biosynthetic process; GO:0008610~lipid biosynthetic process; GO:0009058~biosynt…	-	K20771~CYP711A1:carlactone C-19 oxidase	-	-	-	-	ko00000,ko00199,ko01000	-	-	-	Viridiplantae	37HFX@33090,3GFPV@35493,COG2124@1,KOG0158@2759	NA|NA|NA	Q	Belongs to the cytochrome P450 family	sp|B9DFU2|MAX1_ARATH Cytochrome P450 711A1 OS=Arabidopsis thaliana OX=3702 GN=CYP711A1 PE=2 SV=1	tr|A0A061GJ67|A0A061GJ67_THECC Thromboxane-A synthase OS=Theobroma cacao OX=3641 GN=TCM_037310 PE=3 SV=1	gi|590574114|ref|XP_007012311.1| Thromboxane-A synthase [Theobroma cacao]	AT2G26170.1 pep:known chromosome:TAIR10:2:11140809:11143360:1 gene:AT2G26170 transcript:AT2G26170.1 description:"Cytochrome P450 711A1"	-	-	G3DSA:1.10.630.10	PF00067 Cytochrome P450	-	PR00463 E-class P450 group I signature;PR00385 P450 superfamily signature	-	SSF48264	-
Mipan07aG0271600	3641.EOY03024	1.4e-200	705.3	Streptophyta	-	GO:0000003~reproduction; GO:0001067~regulatory region nucleic acid binding; GO:0003006~developmental process involved in reproduction; GO:0003674~molecular_function; GO:0003676~nucleic acid binding; GO:0003677~DNA binding; GO:0005488~binding; GO:0005575~cellular_component; GO:0005622~intracellular anatomical structure; GO:0005623~obsolete cell; GO:0005634~nucleus; GO:0007275~multicellular organis…	-	K11805~DCAF7,HAN11:DDB1- and CUL4-associated factor 7	-	-	-	-	ko00000,ko04121	-	-	-	Viridiplantae	37RFZ@33090,3GAX6@35493,KOG0290@1,KOG0290@2759	NA|NA|NA	S	WD repeat-containing protein	sp|Q9LPV9|LWD1_ARATH WD repeat-containing protein LWD1 OS=Arabidopsis thaliana OX=3702 GN=LWD1 PE=2 SV=1	tr|A0A1R3JV01|A0A1R3JV01_COCAP WD_REPEATS_REGION domain-containing protein OS=Corchorus capsularis OX=210143 GN=CCACVL1_04207 PE=4 SV=1	gi|590648166|ref|XP_007032099.1| Transducin/WD40 repeat-like superfamily protein isoform 2 [Theobroma cacao]	AT1G12910.1 pep:known chromosome:TAIR10:1:4394897:4396291:-1 gene:AT1G12910 transcript:AT1G12910.1 description:"WD repeat-containing protein LWD1"	-	-	G3DSA:2.130.10.10	PF00400 WD domain, G-beta repeat	-	-	SM00320	SSF50978	-
Mipan07bG0014600	3641.EOY06661	1e-120	440.3	Streptophyta	-	GO:0000981~DNA-binding transcription factor activity, RNA polymerase II-specific; GO:0000988~obsolete transcription factor activity, protein binding; GO:0000989~obsolete transcription factor activity, transcription factor binding; GO:0001067~regulatory region nucleic acid binding; GO:0001076~obsolete transcription factor activity, RNA polymerase II transcription factor binding; GO:0001134~obsolet…	-	K09422~MYBP:transcription factor MYB, plant	-	-	-	-	ko00000,ko03000	-	-	-	Viridiplantae	37U4Z@33090,3GHVF@35493,COG5147@1,KOG0048@2759	NA|NA|NA	ADK	RNA polymerase II transcription regulator recruiting activity	sp|O22264|MYB12_ARATH Transcription factor MYB12 OS=Arabidopsis thaliana OX=3702 GN=MYB12 PE=1 SV=1	tr|A0A061EPA6|A0A061EPA6_THECC Myb domain protein 111, putative OS=Theobroma cacao OX=3641 GN=TCM_021318 PE=4 SV=1	gi|590661660|ref|XP_007035735.1| Myb domain protein 111, putative [Theobroma cacao]	AT2G47460.1 pep:known chromosome:TAIR10:2:19476337:19479478:1 gene:AT2G47460 transcript:AT2G47460.1 description:"Transcription factor MYB12"	cd00167 SANT	-	G3DSA:1.10.10.60	PF00249 Myb-like DNA-binding domain	-	-	SM00717	SSF46689	-
Mipan07bG0066100	3641.EOY05611	6.9e-157	560.1	Streptophyta	-	GO:0003674~molecular_function; GO:0003824~catalytic activity; GO:0006725~cellular aromatic compound metabolic process; GO:0008150~biological_process; GO:0008152~metabolic process; GO:0009056~catabolic process; GO:0009058~biosynthetic process; GO:0009698~phenylpropanoid metabolic process; GO:0009699~phenylpropanoid biosynthetic process; GO:0009717~isoflavonoid biosynthetic process; GO:0009987~cell…	4.2.1.105	K13258~HIDH:2-hydroxyisoflavanone dehydratase	ko00943~Isoflavonoid biosynthesis; ko01110~Biosynthesis of secondary metabolites	-	R06793,R07317,R07723	RC01632	ko00000,ko00001,ko01000	-	-	-	Viridiplantae	37R02@33090,3G8PY@35493,COG0657@1,KOG1515@2759	NA|NA|NA	V	Carboxylesterase	sp|Q5NUF4|HIDM_GLYEC 2-hydroxyisoflavanone dehydratase OS=Glycyrrhiza echinata OX=46348 GN=HIDM PE=1 SV=1	tr|A0A1R3KNN1|A0A1R3KNN1_9ROSI Alpha/beta hydrolase-3 OS=Corchorus olitorius OX=93759 GN=COLO4_06199 PE=4 SV=1	gi|590657861|ref|XP_007034685.1| CXE carboxylesterase [Theobroma cacao]	AT1G47480.1 pep:known chromosome:TAIR10:1:17417579:17419432:1 gene:AT1G47480 transcript:AT1G47480.1 description:"Probable carboxylesterase 2"	-	-	G3DSA:3.40.50.1820	PF07859 alpha/beta hydrolase fold	-	-	-	SSF53474	-
Mipan07bG0066200	3641.EOY05610	2.5e-159	568.2	Streptophyta	-	GO:0003674~molecular_function; GO:0003824~catalytic activity; GO:0006725~cellular aromatic compound metabolic process; GO:0008150~biological_process; GO:0008152~metabolic process; GO:0009056~catabolic process; GO:0009058~biosynthetic process; GO:0009698~phenylpropanoid metabolic process; GO:0009699~phenylpropanoid biosynthetic process; GO:0009717~isoflavonoid biosynthetic process; GO:0009987~cell…	4.2.1.105	K13258~HIDH:2-hydroxyisoflavanone dehydratase	ko00943~Isoflavonoid biosynthesis; ko01110~Biosynthesis of secondary metabolites	-	R06793,R07317,R07723	RC01632	ko00000,ko00001,ko01000	-	-	-	Viridiplantae	37R02@33090,3G8PY@35493,COG0657@1,KOG1515@2759	NA|NA|NA	V	Carboxylesterase	sp|Q5NUF4|HIDM_GLYEC 2-hydroxyisoflavanone dehydratase OS=Glycyrrhiza echinata OX=46348 GN=HIDM PE=1 SV=1	tr|A0A061EKQ6|A0A061EKQ6_THECC Alpha/beta-Hydrolases superfamily protein OS=Theobroma cacao OX=3641 GN=TCM_020569 PE=4 SV=1	gi|590657857|ref|XP_007034684.1| Alpha/beta-Hydrolases superfamily protein [Theobroma cacao]	AT1G47480.1 pep:known chromosome:TAIR10:1:17417579:17419432:1 gene:AT1G47480 transcript:AT1G47480.1 description:"Probable carboxylesterase 2"	-	-	G3DSA:3.40.50.1820	PF07859 alpha/beta hydrolase fold	-	-	-	SSF53474	-
Mipan07bG0080700	29730.Gorai.005G035100.1	6.4e-218	763.1	Streptophyta	CHS5	GO:0003674~molecular_function; GO:0003824~catalytic activity; GO:0008150~biological_process; GO:0008152~metabolic process; GO:0009058~biosynthetic process; GO:0009812~flavonoid metabolic process; GO:0009813~flavonoid biosynthetic process; GO:0016210~naringenin-chalcone synthase activity; GO:0016740~transferase activity; GO:0016746~transferase activity, transferring acyl groups; GO:0016747~transfe…	2.3.1.74	K00660~CHS:chalcone synthase	ko00941~Flavonoid biosynthesis; ko01100~Metabolic pathways; ko01110~Biosynthesis of secondary metabolites; ko04712~Circadian rhythm - plant	M00137	R01613,R06568,R07987,R07988,R07989	RC00004,RC02726	ko00000,ko00001,ko00002,ko01000,ko01008	-	-	-	Viridiplantae	2QRSY@2759,37MT6@33090,3G7AK@35493,COG3424@1	NA|NA|NA	H	Belongs to the chalcone stilbene synthases family	sp|P48386|CHS1_CAMSI Chalcone synthase 1 OS=Camellia sinensis OX=4442 GN=CHS1 PE=2 SV=1	tr|A0A5D2EYD6|A0A5D2EYD6_GOSDA Uncharacterized protein OS=Gossypium darwinii OX=34276 GN=ES288_A10G145000v1 PE=3 SV=1	gi|153805696|gb|ABS52573.1| chalcone synthase [Gossypium hirsutum]	AT5G13930.1 pep:known chromosome:TAIR10:5:4488688:4490264:1 gene:AT5G13930 transcript:AT5G13930.1 description:"Chalcone synthase"	cd00831 CHS_like	-	G3DSA:3.40.47.10	PF00195 Chalcone and stilbene synthases, N-terminal domain;PF02797 Chalcone and stilbene synthases, C-terminal domain	-	-	-	SSF53901	-
Mipan07bG0111200	3641.EOY04859	4.1e-61	241.1	Streptophyta	-	GO:0003674~molecular_function; GO:0003824~catalytic activity; GO:0005575~cellular_component; GO:0005622~intracellular anatomical structure; GO:0005623~obsolete cell; GO:0008150~biological_process; GO:0008152~metabolic process; GO:0008194~UDP-glycosyltransferase activity; GO:0009058~biosynthetic process; GO:0009812~flavonoid metabolic process; GO:0009813~flavonoid biosynthetic process; GO:0016740~…	-	-	-	-	-	-	-	-	-	-	Viridiplantae	37M54@33090,3GNKB@35493,KOG1192@1,KOG1192@2759	NA|NA|NA	CG	UDP-Glycosyltransferase	sp|Q9LNE6|U89C1_ARATH Flavonol 7-O-rhamnosyltransferase OS=Arabidopsis thaliana OX=3702 GN=UGT89C1 PE=1 SV=1	tr|A0A1R3G4E4|A0A1R3G4E4_COCAP UDP-glucuronosyl/UDP-glucosyltransferase OS=Corchorus capsularis OX=210143 GN=CCACVL1_29012 PE=4 SV=1	gi|590655250|ref|XP_007033933.1| UDP-glycosyltransferase 89C1, putative [Theobroma cacao]	AT1G06000.1 pep:known chromosome:TAIR10:1:1820308:1821894:-1 gene:AT1G06000 transcript:AT1G06000.1 description:"UDP-glycosyltransferase 89C1"	-	-	G3DSA:3.40.50.2000	PF00201 UDP-glucoronosyl and UDP-glucosyl transferase	-	-	-	SSF53756	-
Mipan07bG0114000	3641.EOY04810	2.3e-152	545.4	Streptophyta	-	GO:0002218~activation of innate immune response; GO:0002253~activation of immune response; GO:0002376~immune system process; GO:0002682~regulation of immune system process; GO:0002684~positive regulation of immune system process; GO:0005575~cellular_component; GO:0005622~intracellular anatomical structure; GO:0005623~obsolete cell; GO:0005737~cytoplasm; GO:0005783~endoplasmic reticulum; GO:000578…	-	K08057~CALR:calreticulin	ko04141~Protein processing in endoplasmic reticulum; ko04145~Phagosome	-	-	-	ko00000,ko00001,ko03110,ko04091	-	-	-	Viridiplantae	37RM7@33090,3G8M6@35493,KOG0674@1,KOG0674@2759	NA|NA|NA	O	Calreticulin-3-like	sp|O04153|CALR3_ARATH Calreticulin-3 OS=Arabidopsis thaliana OX=3702 GN=CRT3 PE=1 SV=2	tr|A0A061EIG8|A0A061EIG8_THECC Calreticulin OS=Theobroma cacao OX=3641 GN=TCM_019985 PE=3 SV=1	gi|590655077|ref|XP_007033884.1| Calreticulin 3 isoform 1 [Theobroma cacao]	AT1G08450.1 pep:known chromosome:TAIR10:1:2667825:2671832:-1 gene:AT1G08450 transcript:AT1G08450.1 description:"Calreticulin-3"	-	Coil	G3DSA:2.60.120.200	PF00262 Calreticulin family	SIGNAL_PEPTIDE_N_REGION N-terminal region of a signal peptide.;SIGNAL_PEPTIDE_C_REGION C-terminal region of a signal peptide.;SIGNAL_PEPTIDE Signal peptide region;NON_CYTOPLASMIC_DOMAIN Region of a membrane-bound protein predicted to be outside the membrane, in the extracellular region.;SIGNAL_PEPTIDE_H_REGION Hydrophobic region of a signal peptide.	PR00626 Calreticulin signature	-	SSF63887;SSF49899	-
Mipan07bG0164600	3641.EOY03964	7e-79	300.8	Streptophyta	MYB113	GO:0000302~response to reactive oxygen species; GO:0000303~response to superoxide; GO:0000305~response to oxygen radical; GO:0000981~DNA-binding transcription factor activity, RNA polymerase II-specific; GO:0000988~obsolete transcription factor activity, protein binding; GO:0000989~obsolete transcription factor activity, transcription factor binding; GO:0001067~regulatory region nucleic acid bind…	-	K09422~MYBP:transcription factor MYB, plant; K16166~PAP1,MYB75:transcription factor MYB75	ko04712~Circadian rhythm - plant	-	-	-	ko00000,ko00001,ko03000	-	-	-	Viridiplantae	37UQN@33090,3GIJN@35493,COG5147@1,KOG0048@2759	NA|NA|NA	ADK	RNA polymerase II transcription regulator recruiting activity	sp|Q9FE25|MYB75_ARATH Transcription factor MYB75 OS=Arabidopsis thaliana OX=3702 GN=MYB75 PE=1 SV=1	tr|A0A061ENQ7|A0A061ENQ7_THECC R2R3 MYB transcription factor splice variant 1 OS=Theobroma cacao OX=3641 GN=TCM_019192 PE=4 SV=1	gi|590651991|ref|XP_007033038.1| R2R3 MYB transcription factor splice variant 1 [Theobroma cacao]	AT1G56650.1 pep:known chromosome:TAIR10:1:21233595:21235137:-1 gene:AT1G56650 transcript:AT1G56650.1 description:"Transcription factor MYB75"	cd00167 SANT	-	G3DSA:1.10.10.60	PF00249 Myb-like DNA-binding domain	-	-	SM00717	SSF46689	-
Mipan07bG0213900	3641.EOY03135	3.9e-289	1000.3	Streptophyta	-	GO:0001067~regulatory region nucleic acid binding; GO:0003674~molecular_function; GO:0003676~nucleic acid binding; GO:0003677~DNA binding; GO:0003700~DNA-binding transcription factor activity; GO:0005488~binding; GO:0005575~cellular_component; GO:0005622~intracellular anatomical structure; GO:0005623~obsolete cell; GO:0005634~nucleus; GO:0005737~cytoplasm; GO:0006355~regulation of transcription, …	-	-	-	-	-	-	-	-	-	-	Viridiplantae	28NHR@1,2QV39@2759,37QXG@33090,3GGE1@35493	NA|NA|NA	K	NAC domain-containing protein	sp|Q9FFI5|NAC86_ARATH NAC domain-containing protein 86 OS=Arabidopsis thaliana OX=3702 GN=NAC086 PE=2 SV=1	tr|A0A1R3J211|A0A1R3J211_9ROSI No apical meristem (NAM) protein OS=Corchorus olitorius OX=93759 GN=COLO4_20040 PE=4 SV=1	gi|590648629|ref|XP_007032209.1| NAC domain protein, IPR003441, putative isoform 1 [Theobroma cacao]	AT1G65910.1 pep:known chromosome:TAIR10:1:24520791:24524164:-1 gene:AT1G65910 transcript:AT1G65910.1 description:"NAC domain containing protein 28"	-	-	-	PF02365 No apical meristem (NAM) protein	-	-	-	SSF101941	-
Mipan07bG0230500	3641.EOY02412	7.2e-171	606.7	Streptophyta	-	GO:0003674~molecular_function; GO:0003824~catalytic activity; GO:0008150~biological_process; GO:0008152~metabolic process; GO:0009889~regulation of biosynthetic process; GO:0009890~negative regulation of biosynthetic process; GO:0009892~negative regulation of metabolic process; GO:0009962~regulation of flavonoid biosynthetic process; GO:0009964~negative regulation of flavonoid biosynthetic proces…	-	-	-	-	-	-	-	-	-	-	Viridiplantae	37Q03@33090,3GF6N@35493,COG0451@1,KOG1502@2759	NA|NA|NA	V	Belongs to the 3-beta-HSD family	sp|Q0JKZ0|SNL6_ORYSJ Cinnamoyl-CoA reductase-like SNL6 OS=Oryza sativa subsp. japonica OX=39947 GN=SNL6 PE=3 SV=1	tr|A0A1R3KXU6|A0A1R3KXU6_COCAP 3-beta hydroxysteroid dehydrogenase/isomerase OS=Corchorus capsularis OX=210143 GN=CCACVL1_00217 PE=3 SV=1	gi|590645949|ref|XP_007031486.1| NAD(P)-binding Rossmann-fold superfamily protein [Theobroma cacao]	AT5G14700.1 pep:known chromosome:TAIR10:5:4740252:4743446:-1 gene:AT5G14700 transcript:AT5G14700.1 description:"NAD(P)-binding Rossmann-fold superfamily protein"	-	-	G3DSA:3.40.50.720	PF01073 3-beta hydroxysteroid dehydrogenase/isomerase family	-	-	-	SSF51735	-
Mipan07bG0248800	3641.EOY29930	8.1e-200	703	Streptophyta	-	GO:0001763~morphogenesis of a branching structure; GO:0006629~lipid metabolic process; GO:0006720~isoprenoid metabolic process; GO:0006721~terpenoid metabolic process; GO:0006810~transport; GO:0007275~multicellular organism development; GO:0008150~biological_process; GO:0008152~metabolic process; GO:0008299~isoprenoid biosynthetic process; GO:0008610~lipid biosynthetic process; GO:0009058~biosynt…	-	K20771~CYP711A1:carlactone C-19 oxidase	-	-	-	-	ko00000,ko00199,ko01000	-	-	-	Viridiplantae	37HFX@33090,3GFPV@35493,COG2124@1,KOG0158@2759	NA|NA|NA	Q	Belongs to the cytochrome P450 family	sp|B9DFU2|MAX1_ARATH Cytochrome P450 711A1 OS=Arabidopsis thaliana OX=3702 GN=CYP711A1 PE=2 SV=1	tr|A0A061GJ67|A0A061GJ67_THECC Thromboxane-A synthase OS=Theobroma cacao OX=3641 GN=TCM_037310 PE=3 SV=1	gi|590574114|ref|XP_007012311.1| Thromboxane-A synthase [Theobroma cacao]	AT2G26170.1 pep:known chromosome:TAIR10:2:11140809:11143360:1 gene:AT2G26170 transcript:AT2G26170.1 description:"Cytochrome P450 711A1"	-	-	G3DSA:1.10.630.10	PF00067 Cytochrome P450	-	PR00463 E-class P450 group I signature;PR00385 P450 superfamily signature	-	SSF48264	-
Mipan07bG0267100	3641.EOY03024	1.4e-200	705.3	Streptophyta	-	GO:0000003~reproduction; GO:0001067~regulatory region nucleic acid binding; GO:0003006~developmental process involved in reproduction; GO:0003674~molecular_function; GO:0003676~nucleic acid binding; GO:0003677~DNA binding; GO:0005488~binding; GO:0005575~cellular_component; GO:0005622~intracellular anatomical structure; GO:0005623~obsolete cell; GO:0005634~nucleus; GO:0007275~multicellular organis…	-	K11805~DCAF7,HAN11:DDB1- and CUL4-associated factor 7	-	-	-	-	ko00000,ko04121	-	-	-	Viridiplantae	37RFZ@33090,3GAX6@35493,KOG0290@1,KOG0290@2759	NA|NA|NA	S	WD repeat-containing protein	sp|Q9LPV9|LWD1_ARATH WD repeat-containing protein LWD1 OS=Arabidopsis thaliana OX=3702 GN=LWD1 PE=2 SV=1	tr|A0A1R3JV01|A0A1R3JV01_COCAP WD_REPEATS_REGION domain-containing protein OS=Corchorus capsularis OX=210143 GN=CCACVL1_04207 PE=4 SV=1	gi|590648166|ref|XP_007032099.1| Transducin/WD40 repeat-like superfamily protein isoform 2 [Theobroma cacao]	AT1G12910.1 pep:known chromosome:TAIR10:1:4394897:4396291:-1 gene:AT1G12910 transcript:AT1G12910.1 description:"WD repeat-containing protein LWD1"	-	-	G3DSA:2.130.10.10	PF00400 WD domain, G-beta repeat	-	-	SM00320	SSF50978	-
Mipan08aG0022900	3641.EOX95009	1.8e-66	258.8	Streptophyta	GSTF2	GO:0001101~response to acid chemical; GO:0002239~response to oomycetes; GO:0002376~immune system process; GO:0003674~molecular_function; GO:0003824~catalytic activity; GO:0004364~glutathione transferase activity; GO:0005488~binding; GO:0005507~copper ion binding; GO:0005515~protein binding; GO:0005575~cellular_component; GO:0005576~extracellular region; GO:0005618~cell wall; GO:0005622~intracellu…	2.5.1.18	K00799~GST,gst:glutathione S-transferase	ko00480~Glutathione metabolism	-	R03522,R07002,R07003,R07004,R07023,R07024,R07025,R07026,R07069,R07070,R07083,R07084,R07091,R07092,R07093,R07094,R07100,R07113,R07116,R08280,R09409,R11905	RC00004,RC00069,RC00840,RC00948,RC01704,RC01705,RC01706,RC01758,RC01759,RC01765,RC01767,RC01769,RC02243,RC02527,RC02939,RC02940,RC02942,RC02943,RC02944	ko00000,ko00001,ko01000,ko02000	1.A.12.2.2,1.A.12.3.2	-	-	Viridiplantae	37I4E@33090,3GBH9@35493,COG0625@1,KOG0867@2759	NA|NA|NA	O	Belongs to the GST superfamily	sp|P42760|GSTF6_ARATH Glutathione S-transferase F6 OS=Arabidopsis thaliana OX=3702 GN=GSTF6 PE=2 SV=2	tr|A0A5D2SA28|A0A5D2SA28_GOSMU Uncharacterized protein OS=Gossypium mustelinum OX=34275 GN=E1A91_D12G010500v1 PE=3 SV=1	gi|590718610|ref|XP_007050852.1| Glutathione S-transferase 7 isoform 1 [Theobroma cacao]	AT1G02930.1 pep:known chromosome:TAIR10:1:661177:662427:-1 gene:AT1G02930 transcript:AT1G02930.1 description:"Glutathione S-transferase F6"	cd03187 GST_C_Phi	-	G3DSA:1.20.1050.10;G3DSA:3.40.30.10	PF02798 Glutathione S-transferase, N-terminal domain;PF00043 Glutathione S-transferase, C-terminal domain	-	-	-	SSF52833;SSF47616	-
Mipan08aG0024100	3641.EOX99549	3.5e-165	587.8	Streptophyta	-	GO:0003674~molecular_function; GO:0003824~catalytic activity; GO:0008150~biological_process; GO:0008152~metabolic process; GO:0008168~methyltransferase activity; GO:0008757~S-adenosylmethionine-dependent methyltransferase activity; GO:0009812~flavonoid metabolic process; GO:0016740~transferase activity; GO:0016741~transferase activity, transferring one-carbon groups; GO:0030761~8-hydroxyquercitin…	2.1.1.240	K16040~ROMT:trans-resveratrol di-O-methyltransferase	ko00945~Stilbenoid, diarylheptanoid and gingerol biosynthesis	-	R09872	RC00003,RC01558	ko00000,ko00001,ko01000	-	-	-	Viridiplantae	37PX0@33090,3GFUM@35493,KOG3178@1,KOG3178@2759	NA|NA|NA	J	Belongs to the class I-like SAM-binding methyltransferase superfamily. Cation-independent O- methyltransferase family	sp|B0ZB57|OMT3_HUMLU Probable O-methyltransferase 3 OS=Humulus lupulus OX=3486 GN=OMT3 PE=2 SV=1	tr|A0A061E3D8|A0A061E3D8_THECC Flavonoid o-methyltransferase related OS=Theobroma cacao OX=3641 GN=TCM_008254 PE=3 SV=1	gi|590691205|ref|XP_007043718.1| Flavonoid o-methyltransferase related [Theobroma cacao]	AT4G35160.1 pep:known chromosome:TAIR10:4:16730760:16732811:-1 gene:AT4G35160 transcript:AT4G35160.1 description:"O-methyltransferase family protein"	-	-	G3DSA:1.10.10.10;G3DSA:3.40.50.150	PF08100 Dimerisation domain;PF00891 O-methyltransferase	-	-	-	SSF46785;SSF53335	-
Mipan08aG0085000	3641.EOX93345	0	1241.5	Streptophyta	-	GO:0000003~reproduction; GO:0000151~ubiquitin ligase complex; GO:0000152~nuclear ubiquitin ligase complex; GO:0003006~developmental process involved in reproduction; GO:0003674~molecular_function; GO:0003824~catalytic activity; GO:0004842~ubiquitin-protein transferase activity; GO:0005488~binding; GO:0005515~protein binding; GO:0005575~cellular_component; GO:0005622~intracellular anatomical struc…	2.3.2.27	K10143~RFWD2,COP1:E3 ubiquitin-protein ligase RFWD2	ko04120~Ubiquitin mediated proteolysis; ko04712~Circadian rhythm - plant	-	-	-	ko00000,ko00001,ko01000,ko04121	-	-	-	Viridiplantae	37JG1@33090,3GD8D@35493,KOG0297@1,KOG0297@2759	NA|NA|NA	T	E3 ubiquitin-protein ligase	sp|P43254|COP1_ARATH E3 ubiquitin-protein ligase COP1 OS=Arabidopsis thaliana OX=3702 GN=COP1 PE=1 SV=2	tr|A0A1R3KTH5|A0A1R3KTH5_9ROSI Uncharacterized protein OS=Corchorus olitorius OX=93759 GN=COLO4_04558 PE=4 SV=1	gi|590711718|ref|XP_007049187.1| Transducin/WD40 repeat-like superfamily protein isoform 1 [Theobroma cacao]	AT2G32950.1 pep:known chromosome:TAIR10:2:13977933:13983535:1 gene:AT2G32950 transcript:AT2G32950.1 description:"E3 ubiquitin-protein ligase COP1"	cd00200 WD40;cd16504 RING-HC_COP1	Coil	G3DSA:3.30.40.10;G3DSA:2.130.10.10;G3DSA:1.10.10.670	PF00400 WD domain, G-beta repeat;PF13923 Zinc finger, C3HC4 type (RING finger)	-	-	SM00320;SM00184	SSF50978;SSF57850	-
Mipan08aG0103600	3641.EOX92989	0	1339.3	Streptophyta	-	GO:0003674~molecular_function; GO:0003824~catalytic activity; GO:0005575~cellular_component; GO:0005622~intracellular anatomical structure; GO:0005623~obsolete cell; GO:0005737~cytoplasm; GO:0005829~cytosol; GO:0005911~cell-cell junction; GO:0006139~nucleobase-containing compound metabolic process; GO:0006725~cellular aromatic compound metabolic process; GO:0006793~phosphorus metabolic process; G…	4.2.1.76	K12450~RHM:UDP-glucose 4,6-dehydratase	ko00520~Amino sugar and nucleotide sugar metabolism	-	R00293	RC00402	ko00000,ko00001,ko01000	-	-	-	Viridiplantae	37IFD@33090,3GHQC@35493,COG1088@1,KOG0747@2759	NA|NA|NA	G	RmlD substrate binding domain	sp|Q9SYM5|RHM1_ARATH Trifunctional UDP-glucose 4,6-dehydratase/UDP-4-keto-6-deoxy-D-glucose 3,5-epimerase/UDP-4-keto-L-rhamnose-reductase RHM1 OS=Arabidopsis thaliana OX=3702 GN=RHM1 PE=1 SV=1	tr|A0A061DJU6|A0A061DJU6_THECC Rhamnose biosynthesis 1 isoform 1 OS=Theobroma cacao OX=3641 GN=TCM_001850 PE=4 SV=1	gi|590710448|ref|XP_007048831.1| Rhamnose biosynthesis 1 isoform 1 [Theobroma cacao]	AT1G78570.1 pep:known chromosome:TAIR10:1:29549649:29552438:1 gene:AT1G78570 transcript:AT1G78570.1 description:"Trifunctional UDP-glucose 4,6-dehydratase/UDP-4-keto-6-deoxy-D-glucose 3,5-epimerase/UDP-4-keto-L-rhamnose-reductase RHM1"	cd05246 dTDP_GD_SDR_e;cd05254 dTDP_HR_like_SDR_e	-	G3DSA:3.40.50.720;G3DSA:3.90.25.10	PF04321 RmlD substrate binding domain;PF16363 GDP-mannose 4,6 dehydratase	-	-	-	SSF51735	-
Mipan08aG0132800	3641.EOX92498	4.2e-131	474.6	Streptophyta	-	GO:0003674~molecular_function; GO:0003700~DNA-binding transcription factor activity; GO:0005575~cellular_component; GO:0005622~intracellular anatomical structure; GO:0005623~obsolete cell; GO:0005634~nucleus; GO:0005737~cytoplasm; GO:0006355~regulation of transcription, DNA-templated; GO:0008150~biological_process; GO:0009314~response to radiation; GO:0009416~response to light stimulus; GO:000962…	-	-	-	-	-	-	-	-	-	-	Viridiplantae	2CMVB@1,2QS6I@2759,37N6M@33090,3GDXA@35493	NA|NA|NA	K	NAC domain-containing protein	sp|Q9FY82|NAC82_ARATH NAC domain-containing protein 82 OS=Arabidopsis thaliana OX=3702 GN=NAC082 PE=1 SV=1	tr|A0A061DRB3|A0A061DRB3_THECC NAC domain containing protein 82, putative OS=Theobroma cacao OX=3641 GN=TCM_001442 PE=4 SV=1	gi|590708667|ref|XP_007048341.1| NAC domain containing protein 82, putative [Theobroma cacao]	AT5G09330.1 pep:known chromosome:TAIR10:5:2892365:2895421:-1 gene:AT5G09330 transcript:AT5G09330.1 description:"NAC domain containing protein 82"	-	-	-	PF02365 No apical meristem (NAM) protein	-	-	-	SSF101941	-
Mipan08aG0223700	3641.EOX90854	1.6e-194	685.3	Streptophyta	F3H	GO:0008150~biological_process; GO:0008152~metabolic process; GO:0009058~biosynthetic process; GO:0009314~response to radiation; GO:0009411~response to UV; GO:0009416~response to light stimulus; GO:0009628~response to abiotic stimulus; GO:0009812~flavonoid metabolic process; GO:0009813~flavonoid biosynthetic process; GO:0010224~response to UV-B; GO:0050896~response to stimulus; GO:0071704~organic …	1.14.11.9	K00475~F3H:naringenin 3-dioxygenase	ko00941~Flavonoid biosynthesis; ko01100~Metabolic pathways; ko01110~Biosynthesis of secondary metabolites	M00138	R02444,R03640,R05039,R07993,R07996,R07997	RC00230	ko00000,ko00001,ko00002,ko01000	-	-	-	Viridiplantae	37KAW@33090,3G7DM@35493,COG3491@1,KOG0143@2759	NA|NA|NA	Q	Belongs to the iron ascorbate-dependent oxidoreductase family	sp|Q07353|FL3H_PETHY Naringenin,2-oxoglutarate 3-dioxygenase (Fragment) OS=Petunia hybrida OX=4102 GN=AN3 PE=1 SV=1	tr|A0A1R3IPX9|A0A1R3IPX9_9ROSI Oxoglutarate/iron-dependent dioxygenase OS=Corchorus olitorius OX=93759 GN=COLO4_21907 PE=3 SV=1	gi|590702748|ref|XP_007046697.1| Flavanone 3-hydroxylase isoform 1 [Theobroma cacao]	AT3G51240.1 pep:known chromosome:TAIR10:3:19025192:19026872:1 gene:AT3G51240 transcript:AT3G51240.1 description:"Naringenin,2-oxoglutarate 3-dioxygenase"	-	Coil	G3DSA:2.60.120.330	PF14226 non-haem dioxygenase in morphine synthesis N-terminal;PF03171 2OG-Fe(II) oxygenase superfamily	-	-	-	SSF51197	-
Mipan08bG0039300	3641.EOX95009	4.5e-32	143.7	Streptophyta	GSTF2	GO:0001101~response to acid chemical; GO:0002239~response to oomycetes; GO:0002376~immune system process; GO:0003674~molecular_function; GO:0003824~catalytic activity; GO:0004364~glutathione transferase activity; GO:0005488~binding; GO:0005507~copper ion binding; GO:0005515~protein binding; GO:0005575~cellular_component; GO:0005576~extracellular region; GO:0005618~cell wall; GO:0005622~intracellu…	2.5.1.18	K00799~GST,gst:glutathione S-transferase	ko00480~Glutathione metabolism	-	R03522,R07002,R07003,R07004,R07023,R07024,R07025,R07026,R07069,R07070,R07083,R07084,R07091,R07092,R07093,R07094,R07100,R07113,R07116,R08280,R09409,R11905	RC00004,RC00069,RC00840,RC00948,RC01704,RC01705,RC01706,RC01758,RC01759,RC01765,RC01767,RC01769,RC02243,RC02527,RC02939,RC02940,RC02942,RC02943,RC02944	ko00000,ko00001,ko01000,ko02000	1.A.12.2.2,1.A.12.3.2	-	-	Viridiplantae	37I4E@33090,3GBH9@35493,COG0625@1,KOG0867@2759	NA|NA|NA	O	Belongs to the GST superfamily	sp|P46423|GSTF_HYOMU Glutathione S-transferase OS=Hyoscyamus muticus OX=35626 PE=1 SV=1	tr|A0A061DQK3|A0A061DQK3_THECC Glutathione S-transferase 7 isoform 2 OS=Theobroma cacao OX=3641 GN=TCM_004593 PE=3 SV=1	gi|590718610|ref|XP_007050852.1| Glutathione S-transferase 7 isoform 1 [Theobroma cacao]	AT1G02950.1 pep:known chromosome:TAIR10:1:665168:666451:-1 gene:AT1G02950 transcript:AT1G02950.1 description:"Glutathione S-transferase F4"	-	-	G3DSA:3.40.30.10	PF02798 Glutathione S-transferase, N-terminal domain	-	-	-	SSF52833	-
Mipan08bG0040600	3641.EOX99549	3.5e-165	587.8	Streptophyta	-	GO:0003674~molecular_function; GO:0003824~catalytic activity; GO:0008150~biological_process; GO:0008152~metabolic process; GO:0008168~methyltransferase activity; GO:0008757~S-adenosylmethionine-dependent methyltransferase activity; GO:0009812~flavonoid metabolic process; GO:0016740~transferase activity; GO:0016741~transferase activity, transferring one-carbon groups; GO:0030761~8-hydroxyquercitin…	2.1.1.240	K16040~ROMT:trans-resveratrol di-O-methyltransferase	ko00945~Stilbenoid, diarylheptanoid and gingerol biosynthesis	-	R09872	RC00003,RC01558	ko00000,ko00001,ko01000	-	-	-	Viridiplantae	37PX0@33090,3GFUM@35493,KOG3178@1,KOG3178@2759	NA|NA|NA	J	Belongs to the class I-like SAM-binding methyltransferase superfamily. Cation-independent O- methyltransferase family	sp|B0ZB57|OMT3_HUMLU Probable O-methyltransferase 3 OS=Humulus lupulus OX=3486 GN=OMT3 PE=2 SV=1	tr|A0A061E3D8|A0A061E3D8_THECC Flavonoid o-methyltransferase related OS=Theobroma cacao OX=3641 GN=TCM_008254 PE=3 SV=1	gi|590691205|ref|XP_007043718.1| Flavonoid o-methyltransferase related [Theobroma cacao]	AT4G35160.1 pep:known chromosome:TAIR10:4:16730760:16732811:-1 gene:AT4G35160 transcript:AT4G35160.1 description:"O-methyltransferase family protein"	-	-	G3DSA:1.10.10.10;G3DSA:3.40.50.150	PF08100 Dimerisation domain;PF00891 O-methyltransferase	-	-	-	SSF46785;SSF53335	-
Mipan08bG0101400	3641.EOX93345	0	1241.5	Streptophyta	-	GO:0000003~reproduction; GO:0000151~ubiquitin ligase complex; GO:0000152~nuclear ubiquitin ligase complex; GO:0003006~developmental process involved in reproduction; GO:0003674~molecular_function; GO:0003824~catalytic activity; GO:0004842~ubiquitin-protein transferase activity; GO:0005488~binding; GO:0005515~protein binding; GO:0005575~cellular_component; GO:0005622~intracellular anatomical struc…	2.3.2.27	K10143~RFWD2,COP1:E3 ubiquitin-protein ligase RFWD2	ko04120~Ubiquitin mediated proteolysis; ko04712~Circadian rhythm - plant	-	-	-	ko00000,ko00001,ko01000,ko04121	-	-	-	Viridiplantae	37JG1@33090,3GD8D@35493,KOG0297@1,KOG0297@2759	NA|NA|NA	T	E3 ubiquitin-protein ligase	sp|P43254|COP1_ARATH E3 ubiquitin-protein ligase COP1 OS=Arabidopsis thaliana OX=3702 GN=COP1 PE=1 SV=2	tr|A0A1R3KTH5|A0A1R3KTH5_9ROSI Uncharacterized protein OS=Corchorus olitorius OX=93759 GN=COLO4_04558 PE=4 SV=1	gi|590711718|ref|XP_007049187.1| Transducin/WD40 repeat-like superfamily protein isoform 1 [Theobroma cacao]	AT2G32950.1 pep:known chromosome:TAIR10:2:13977933:13983535:1 gene:AT2G32950 transcript:AT2G32950.1 description:"E3 ubiquitin-protein ligase COP1"	cd00200 WD40;cd16504 RING-HC_COP1	Coil	G3DSA:3.30.40.10;G3DSA:2.130.10.10;G3DSA:1.10.10.670	PF00400 WD domain, G-beta repeat;PF13923 Zinc finger, C3HC4 type (RING finger)	-	-	SM00320;SM00184	SSF50978;SSF57850	-
Mipan08bG0120900	3641.EOX92989	0	1341.3	Streptophyta	-	GO:0003674~molecular_function; GO:0003824~catalytic activity; GO:0005575~cellular_component; GO:0005622~intracellular anatomical structure; GO:0005623~obsolete cell; GO:0005737~cytoplasm; GO:0005829~cytosol; GO:0005911~cell-cell junction; GO:0006139~nucleobase-containing compound metabolic process; GO:0006725~cellular aromatic compound metabolic process; GO:0006793~phosphorus metabolic process; G…	4.2.1.76	K12450~RHM:UDP-glucose 4,6-dehydratase	ko00520~Amino sugar and nucleotide sugar metabolism	-	R00293	RC00402	ko00000,ko00001,ko01000	-	-	-	Viridiplantae	37IFD@33090,3GHQC@35493,COG1088@1,KOG0747@2759	NA|NA|NA	G	RmlD substrate binding domain	sp|Q9SYM5|RHM1_ARATH Trifunctional UDP-glucose 4,6-dehydratase/UDP-4-keto-6-deoxy-D-glucose 3,5-epimerase/UDP-4-keto-L-rhamnose-reductase RHM1 OS=Arabidopsis thaliana OX=3702 GN=RHM1 PE=1 SV=1	tr|A0A061DJU6|A0A061DJU6_THECC Rhamnose biosynthesis 1 isoform 1 OS=Theobroma cacao OX=3641 GN=TCM_001850 PE=4 SV=1	gi|590710448|ref|XP_007048831.1| Rhamnose biosynthesis 1 isoform 1 [Theobroma cacao]	AT1G78570.1 pep:known chromosome:TAIR10:1:29549649:29552438:1 gene:AT1G78570 transcript:AT1G78570.1 description:"Trifunctional UDP-glucose 4,6-dehydratase/UDP-4-keto-6-deoxy-D-glucose 3,5-epimerase/UDP-4-keto-L-rhamnose-reductase RHM1"	cd05246 dTDP_GD_SDR_e;cd05254 dTDP_HR_like_SDR_e	-	G3DSA:3.40.50.720;G3DSA:3.90.25.10	PF04321 RmlD substrate binding domain;PF16363 GDP-mannose 4,6 dehydratase	-	-	-	SSF51735	-
Mipan08bG0150000	3641.EOX92498	4.2e-131	474.6	Streptophyta	-	GO:0003674~molecular_function; GO:0003700~DNA-binding transcription factor activity; GO:0005575~cellular_component; GO:0005622~intracellular anatomical structure; GO:0005623~obsolete cell; GO:0005634~nucleus; GO:0005737~cytoplasm; GO:0006355~regulation of transcription, DNA-templated; GO:0008150~biological_process; GO:0009314~response to radiation; GO:0009416~response to light stimulus; GO:000962…	-	-	-	-	-	-	-	-	-	-	Viridiplantae	2CMVB@1,2QS6I@2759,37N6M@33090,3GDXA@35493	NA|NA|NA	K	NAC domain-containing protein	sp|Q9FY82|NAC82_ARATH NAC domain-containing protein 82 OS=Arabidopsis thaliana OX=3702 GN=NAC082 PE=1 SV=1	tr|A0A061DRB3|A0A061DRB3_THECC NAC domain containing protein 82, putative OS=Theobroma cacao OX=3641 GN=TCM_001442 PE=4 SV=1	gi|590708667|ref|XP_007048341.1| NAC domain containing protein 82, putative [Theobroma cacao]	AT5G09330.1 pep:known chromosome:TAIR10:5:2892365:2895421:-1 gene:AT5G09330 transcript:AT5G09330.1 description:"NAC domain containing protein 82"	-	-	-	-	-	-	-	SSF101941	-
Mipan08bG0242200	3641.EOX90854	1.6e-194	685.3	Streptophyta	F3H	GO:0008150~biological_process; GO:0008152~metabolic process; GO:0009058~biosynthetic process; GO:0009314~response to radiation; GO:0009411~response to UV; GO:0009416~response to light stimulus; GO:0009628~response to abiotic stimulus; GO:0009812~flavonoid metabolic process; GO:0009813~flavonoid biosynthetic process; GO:0010224~response to UV-B; GO:0050896~response to stimulus; GO:0071704~organic …	1.14.11.9	K00475~F3H:naringenin 3-dioxygenase	ko00941~Flavonoid biosynthesis; ko01100~Metabolic pathways; ko01110~Biosynthesis of secondary metabolites	M00138	R02444,R03640,R05039,R07993,R07996,R07997	RC00230	ko00000,ko00001,ko00002,ko01000	-	-	-	Viridiplantae	37KAW@33090,3G7DM@35493,COG3491@1,KOG0143@2759	NA|NA|NA	Q	Belongs to the iron ascorbate-dependent oxidoreductase family	sp|Q07353|FL3H_PETHY Naringenin,2-oxoglutarate 3-dioxygenase (Fragment) OS=Petunia hybrida OX=4102 GN=AN3 PE=1 SV=1	tr|A0A1R3IPX9|A0A1R3IPX9_9ROSI Oxoglutarate/iron-dependent dioxygenase OS=Corchorus olitorius OX=93759 GN=COLO4_21907 PE=3 SV=1	gi|590702748|ref|XP_007046697.1| Flavanone 3-hydroxylase isoform 1 [Theobroma cacao]	AT3G51240.1 pep:known chromosome:TAIR10:3:19025192:19026872:1 gene:AT3G51240 transcript:AT3G51240.1 description:"Naringenin,2-oxoglutarate 3-dioxygenase"	-	Coil	G3DSA:2.60.120.330	PF14226 non-haem dioxygenase in morphine synthesis N-terminal;PF03171 2OG-Fe(II) oxygenase superfamily	-	-	-	SSF51197	-
Mipan09aG0041300	3641.EOY26098	1.9e-242	844.7	Streptophyta	-	GO:0003674~molecular_function; GO:0003824~catalytic activity; GO:0005575~cellular_component; GO:0005622~intracellular anatomical structure; GO:0005623~obsolete cell; GO:0005737~cytoplasm; GO:0005829~cytosol; GO:0006725~cellular aromatic compound metabolic process; GO:0008150~biological_process; GO:0008152~metabolic process; GO:0008374~O-acyltransferase activity; GO:0009058~biosynthetic process; G…	2.3.1.133	K13065~E2.3.1.133,HCT:shikimate O-hydroxycinnamoyltransferase	ko00940~Phenylpropanoid biosynthesis; ko00941~Flavonoid biosynthesis; ko00945~Stilbenoid, diarylheptanoid and gingerol biosynthesis; ko01100~Metabolic pathways; ko01110~Biosynthesis of secondary metabolites	M00039	R01945,R02416,R07432,R07433	RC00004,RC00055,RC02864	ko00000,ko00001,ko00002,ko01000	-	-	-	Viridiplantae	28M37@1,2QTJX@2759,37PEB@33090,3GDPH@35493	NA|NA|NA	S	shikimate	sp|Q9FI78|HST_ARATH Shikimate O-hydroxycinnamoyltransferase OS=Arabidopsis thaliana OX=3702 GN=HST PE=1 SV=1	tr|A0A061G9J7|A0A061G9J7_THECC Hydroxycinnamoyl-CoA shikimate/quinate hydroxycinnamoyl transferase isoform 1 OS=Theobroma cacao OX=3641 GN=TCM_027499 PE=4 SV=1	gi|590616326|ref|XP_007023475.1| Hydroxycinnamoyl-CoA shikimate/quinate hydroxycinnamoyl transferase isoform 1 [Theobroma cacao]	AT5G48930.1 pep:known chromosome:TAIR10:5:19836299:19838162:-1 gene:AT5G48930 transcript:AT5G48930.1 description:"Shikimate O-hydroxycinnamoyltransferase"	-	-	G3DSA:3.30.559.10	PF02458 Transferase family	-	-	-	-	-
Mipan09aG0066400	3641.EOX99549	2.8e-151	541.6	Streptophyta	-	GO:0003674~molecular_function; GO:0003824~catalytic activity; GO:0008150~biological_process; GO:0008152~metabolic process; GO:0008168~methyltransferase activity; GO:0008757~S-adenosylmethionine-dependent methyltransferase activity; GO:0009812~flavonoid metabolic process; GO:0016740~transferase activity; GO:0016741~transferase activity, transferring one-carbon groups; GO:0030761~8-hydroxyquercitin…	2.1.1.240	K16040~ROMT:trans-resveratrol di-O-methyltransferase	ko00945~Stilbenoid, diarylheptanoid and gingerol biosynthesis	-	R09872	RC00003,RC01558	ko00000,ko00001,ko01000	-	-	-	Viridiplantae	37PX0@33090,3GFUM@35493,KOG3178@1,KOG3178@2759	NA|NA|NA	J	Belongs to the class I-like SAM-binding methyltransferase superfamily. Cation-independent O- methyltransferase family	sp|B0ZB57|OMT3_HUMLU Probable O-methyltransferase 3 OS=Humulus lupulus OX=3486 GN=OMT3 PE=2 SV=1	tr|A0A1R3JC41|A0A1R3JC41_COCAP O-methyltransferase, family 2 OS=Corchorus capsularis OX=210143 GN=CCACVL1_06857 PE=3 SV=1	gi|590691205|ref|XP_007043718.1| Flavonoid o-methyltransferase related [Theobroma cacao]	AT4G35160.1 pep:known chromosome:TAIR10:4:16730760:16732811:-1 gene:AT4G35160 transcript:AT4G35160.1 description:"O-methyltransferase family protein"	-	-	G3DSA:1.10.10.10;G3DSA:3.40.50.150	PF08100 Dimerisation domain;PF00891 O-methyltransferase	-	-	-	SSF46785;SSF53335	-
Mipan09aG0067600	3641.EOX99549	1.1e-158	566.2	Streptophyta	-	GO:0003674~molecular_function; GO:0003824~catalytic activity; GO:0008150~biological_process; GO:0008152~metabolic process; GO:0008168~methyltransferase activity; GO:0008757~S-adenosylmethionine-dependent methyltransferase activity; GO:0009812~flavonoid metabolic process; GO:0016740~transferase activity; GO:0016741~transferase activity, transferring one-carbon groups; GO:0030761~8-hydroxyquercitin…	2.1.1.240	K16040~ROMT:trans-resveratrol di-O-methyltransferase	ko00945~Stilbenoid, diarylheptanoid and gingerol biosynthesis	-	R09872	RC00003,RC01558	ko00000,ko00001,ko01000	-	-	-	Viridiplantae	37PX0@33090,3GFUM@35493,KOG3178@1,KOG3178@2759	NA|NA|NA	J	Belongs to the class I-like SAM-binding methyltransferase superfamily. Cation-independent O- methyltransferase family	sp|B0ZB57|OMT3_HUMLU Probable O-methyltransferase 3 OS=Humulus lupulus OX=3486 GN=OMT3 PE=2 SV=1	tr|A0A1R3JC41|A0A1R3JC41_COCAP O-methyltransferase, family 2 OS=Corchorus capsularis OX=210143 GN=CCACVL1_06857 PE=3 SV=1	gi|590691205|ref|XP_007043718.1| Flavonoid o-methyltransferase related [Theobroma cacao]	AT4G35160.1 pep:known chromosome:TAIR10:4:16730760:16732811:-1 gene:AT4G35160 transcript:AT4G35160.1 description:"O-methyltransferase family protein"	cd02440 AdoMet_MTases	-	G3DSA:1.10.10.10;G3DSA:3.40.50.150	PF08100 Dimerisation domain;PF00891 O-methyltransferase	-	-	-	SSF46785;SSF53335	-
Mipan09aG0190200	3641.EOY28529	8.4e-174	616.3	Streptophyta	-	GO:0003674~molecular_function; GO:0003824~catalytic activity; GO:0008150~biological_process; GO:0008152~metabolic process; GO:0009889~regulation of biosynthetic process; GO:0009890~negative regulation of biosynthetic process; GO:0009892~negative regulation of metabolic process; GO:0009962~regulation of flavonoid biosynthetic process; GO:0009964~negative regulation of flavonoid biosynthetic proces…	1.3.1.77	K08695~ANR:anthocyanidin reductase	ko00941~Flavonoid biosynthesis; ko01110~Biosynthesis of secondary metabolites	-	R06541,R06542,R06543	RC01553	ko00000,ko00001,ko01000	-	-	-	Viridiplantae	37RDF@33090,3GAKE@35493,COG0451@1,KOG1502@2759	NA|NA|NA	V	Anthocyanidin reductase	sp|D7U6G6|ANRPN_VITVI Anthocyanidin reductase ((2S)-flavan-3-ol-forming) OS=Vitis vinifera OX=29760 GN=ANR PE=3 SV=1	tr|A0A061GN39|A0A061GN39_THECC NAD(P)-binding Rossmann-fold superfamily protein OS=Theobroma cacao OX=3641 GN=TCM_030072 PE=4 SV=1	gi|590625522|ref|XP_007025907.1| NAD(P)-binding Rossmann-fold superfamily protein [Theobroma cacao]	AT1G61720.1 pep:known chromosome:TAIR10:1:22791168:22792800:-1 gene:AT1G61720 transcript:AT1G61720.1 description:"Anthocyanidin reductase"	cd08958 FR_SDR_e	-	G3DSA:3.40.50.720	PF01370 NAD dependent epimerase/dehydratase family	-	-	-	SSF51735	-
Mipan09aG0207800	3641.EOY28832	4.2e-265	920.2	Streptophyta	-	GO:0000003~reproduction; GO:0000151~ubiquitin ligase complex; GO:0000152~nuclear ubiquitin ligase complex; GO:0003006~developmental process involved in reproduction; GO:0003674~molecular_function; GO:0003824~catalytic activity; GO:0004842~ubiquitin-protein transferase activity; GO:0005488~binding; GO:0005515~protein binding; GO:0005575~cellular_component; GO:0005622~intracellular anatomical struc…	2.3.2.27	K10143~RFWD2,COP1:E3 ubiquitin-protein ligase RFWD2	ko04120~Ubiquitin mediated proteolysis; ko04712~Circadian rhythm - plant	-	-	-	ko00000,ko00001,ko01000,ko04121	-	-	-	Viridiplantae	37JG1@33090,3GD8D@35493,KOG0297@1,KOG0297@2759	NA|NA|NA	T	E3 ubiquitin-protein ligase	sp|P43254|COP1_ARATH E3 ubiquitin-protein ligase COP1 OS=Arabidopsis thaliana OX=3702 GN=COP1 PE=1 SV=2	tr|A0A1R3H301|A0A1R3H301_9ROSI WD_REPEATS_REGION domain-containing protein OS=Corchorus olitorius OX=93759 GN=COLO4_31850 PE=4 SV=1	gi|590626587|ref|XP_007026210.1| Transducin/WD40 repeat-like superfamily protein isoform 1 [Theobroma cacao]	AT2G32950.1 pep:known chromosome:TAIR10:2:13977933:13983535:1 gene:AT2G32950 transcript:AT2G32950.1 description:"E3 ubiquitin-protein ligase COP1"	-	Coil	G3DSA:1.10.10.670;G3DSA:2.130.10.10	PF00400 WD domain, G-beta repeat	-	PR00320 G protein beta WD-40 repeat signature	SM00320	SSF50978	-
Mipan09bG0042800	3641.EOY26098	1.9e-242	844.7	Streptophyta	-	GO:0003674~molecular_function; GO:0003824~catalytic activity; GO:0005575~cellular_component; GO:0005622~intracellular anatomical structure; GO:0005623~obsolete cell; GO:0005737~cytoplasm; GO:0005829~cytosol; GO:0006725~cellular aromatic compound metabolic process; GO:0008150~biological_process; GO:0008152~metabolic process; GO:0008374~O-acyltransferase activity; GO:0009058~biosynthetic process; G…	2.3.1.133	K13065~E2.3.1.133,HCT:shikimate O-hydroxycinnamoyltransferase	ko00940~Phenylpropanoid biosynthesis; ko00941~Flavonoid biosynthesis; ko00945~Stilbenoid, diarylheptanoid and gingerol biosynthesis; ko01100~Metabolic pathways; ko01110~Biosynthesis of secondary metabolites	M00039	R01945,R02416,R07432,R07433	RC00004,RC00055,RC02864	ko00000,ko00001,ko00002,ko01000	-	-	-	Viridiplantae	28M37@1,2QTJX@2759,37PEB@33090,3GDPH@35493	NA|NA|NA	S	shikimate	sp|Q9FI78|HST_ARATH Shikimate O-hydroxycinnamoyltransferase OS=Arabidopsis thaliana OX=3702 GN=HST PE=1 SV=1	tr|A0A061G9J7|A0A061G9J7_THECC Hydroxycinnamoyl-CoA shikimate/quinate hydroxycinnamoyl transferase isoform 1 OS=Theobroma cacao OX=3641 GN=TCM_027499 PE=4 SV=1	gi|590616326|ref|XP_007023475.1| Hydroxycinnamoyl-CoA shikimate/quinate hydroxycinnamoyl transferase isoform 1 [Theobroma cacao]	AT5G48930.1 pep:known chromosome:TAIR10:5:19836299:19838162:-1 gene:AT5G48930 transcript:AT5G48930.1 description:"Shikimate O-hydroxycinnamoyltransferase"	-	-	G3DSA:3.30.559.10	PF02458 Transferase family	-	-	-	-	-
Mipan09bG0069100	3641.EOX99549	9.9e-40	169.9	Streptophyta	-	GO:0003674~molecular_function; GO:0003824~catalytic activity; GO:0008150~biological_process; GO:0008152~metabolic process; GO:0008168~methyltransferase activity; GO:0008757~S-adenosylmethionine-dependent methyltransferase activity; GO:0009812~flavonoid metabolic process; GO:0016740~transferase activity; GO:0016741~transferase activity, transferring one-carbon groups; GO:0030761~8-hydroxyquercitin…	2.1.1.240	K16040~ROMT:trans-resveratrol di-O-methyltransferase	ko00945~Stilbenoid, diarylheptanoid and gingerol biosynthesis	-	R09872	RC00003,RC01558	ko00000,ko00001,ko01000	-	-	-	Viridiplantae	37PX0@33090,3GFUM@35493,KOG3178@1,KOG3178@2759	NA|NA|NA	J	Belongs to the class I-like SAM-binding methyltransferase superfamily. Cation-independent O- methyltransferase family	sp|B0ZB57|OMT3_HUMLU Probable O-methyltransferase 3 OS=Humulus lupulus OX=3486 GN=OMT3 PE=2 SV=1	tr|A0A1R3JC41|A0A1R3JC41_COCAP O-methyltransferase, family 2 OS=Corchorus capsularis OX=210143 GN=CCACVL1_06857 PE=3 SV=1	gi|590691205|ref|XP_007043718.1| Flavonoid o-methyltransferase related [Theobroma cacao]	AT4G35150.1 pep:known chromosome:TAIR10:4:16726948:16728531:-1 gene:AT4G35150 transcript:AT4G35150.1 description:"O-methyltransferase family protein"	-	-	G3DSA:3.40.50.150	PF00891 O-methyltransferase	-	-	-	SSF53335	-
Mipan09bG0069200	3641.EOX99549	2.1e-18	97.8	Streptophyta	-	GO:0003674~molecular_function; GO:0003824~catalytic activity; GO:0008150~biological_process; GO:0008152~metabolic process; GO:0008168~methyltransferase activity; GO:0008757~S-adenosylmethionine-dependent methyltransferase activity; GO:0009812~flavonoid metabolic process; GO:0016740~transferase activity; GO:0016741~transferase activity, transferring one-carbon groups; GO:0030761~8-hydroxyquercitin…	2.1.1.240	K16040~ROMT:trans-resveratrol di-O-methyltransferase	ko00945~Stilbenoid, diarylheptanoid and gingerol biosynthesis	-	R09872	RC00003,RC01558	ko00000,ko00001,ko01000	-	-	-	Viridiplantae	37PX0@33090,3GFUM@35493,KOG3178@1,KOG3178@2759	NA|NA|NA	J	Belongs to the class I-like SAM-binding methyltransferase superfamily. Cation-independent O- methyltransferase family	sp|B0ZB57|OMT3_HUMLU Probable O-methyltransferase 3 OS=Humulus lupulus OX=3486 GN=OMT3 PE=2 SV=1	tr|A0A1R3JC41|A0A1R3JC41_COCAP O-methyltransferase, family 2 OS=Corchorus capsularis OX=210143 GN=CCACVL1_06857 PE=3 SV=1	gi|590691205|ref|XP_007043718.1| Flavonoid o-methyltransferase related [Theobroma cacao]	-	-	-	G3DSA:3.40.50.150	PF00891 O-methyltransferase	-	-	-	SSF53335	-
Mipan09bG0069300	3641.EOX99549	2.3e-139	501.9	Streptophyta	-	GO:0003674~molecular_function; GO:0003824~catalytic activity; GO:0008150~biological_process; GO:0008152~metabolic process; GO:0008168~methyltransferase activity; GO:0008757~S-adenosylmethionine-dependent methyltransferase activity; GO:0009812~flavonoid metabolic process; GO:0016740~transferase activity; GO:0016741~transferase activity, transferring one-carbon groups; GO:0030761~8-hydroxyquercitin…	2.1.1.240	K16040~ROMT:trans-resveratrol di-O-methyltransferase	ko00945~Stilbenoid, diarylheptanoid and gingerol biosynthesis	-	R09872	RC00003,RC01558	ko00000,ko00001,ko01000	-	-	-	Viridiplantae	37PX0@33090,3GFUM@35493,KOG3178@1,KOG3178@2759	NA|NA|NA	J	Belongs to the class I-like SAM-binding methyltransferase superfamily. Cation-independent O- methyltransferase family	sp|B0ZB57|OMT3_HUMLU Probable O-methyltransferase 3 OS=Humulus lupulus OX=3486 GN=OMT3 PE=2 SV=1	tr|A0A1R3JC41|A0A1R3JC41_COCAP O-methyltransferase, family 2 OS=Corchorus capsularis OX=210143 GN=CCACVL1_06857 PE=3 SV=1	gi|590691205|ref|XP_007043718.1| Flavonoid o-methyltransferase related [Theobroma cacao]	AT4G35160.1 pep:known chromosome:TAIR10:4:16730760:16732811:-1 gene:AT4G35160 transcript:AT4G35160.1 description:"O-methyltransferase family protein"	cd02440 AdoMet_MTases	-	G3DSA:1.10.10.10;G3DSA:3.40.50.150	PF08100 Dimerisation domain;PF00891 O-methyltransferase	-	-	-	SSF46785;SSF53335	-
Mipan09bG0195400	3641.EOY28529	1.9e-173	615.1	Streptophyta	-	GO:0003674~molecular_function; GO:0003824~catalytic activity; GO:0008150~biological_process; GO:0008152~metabolic process; GO:0009889~regulation of biosynthetic process; GO:0009890~negative regulation of biosynthetic process; GO:0009892~negative regulation of metabolic process; GO:0009962~regulation of flavonoid biosynthetic process; GO:0009964~negative regulation of flavonoid biosynthetic proces…	1.3.1.77	K08695~ANR:anthocyanidin reductase	ko00941~Flavonoid biosynthesis; ko01110~Biosynthesis of secondary metabolites	-	R06541,R06542,R06543	RC01553	ko00000,ko00001,ko01000	-	-	-	Viridiplantae	37RDF@33090,3GAKE@35493,COG0451@1,KOG1502@2759	NA|NA|NA	V	Anthocyanidin reductase	sp|Q5FB34|ANRCS_VITVI Anthocyanidin reductase ((2S)-flavan-3-ol-forming) OS=Vitis vinifera OX=29760 GN=ANR PE=1 SV=1	tr|A0A061GN39|A0A061GN39_THECC NAD(P)-binding Rossmann-fold superfamily protein OS=Theobroma cacao OX=3641 GN=TCM_030072 PE=4 SV=1	gi|590625522|ref|XP_007025907.1| NAD(P)-binding Rossmann-fold superfamily protein [Theobroma cacao]	AT1G61720.1 pep:known chromosome:TAIR10:1:22791168:22792800:-1 gene:AT1G61720 transcript:AT1G61720.1 description:"Anthocyanidin reductase"	cd08958 FR_SDR_e	-	G3DSA:3.40.50.720	PF01370 NAD dependent epimerase/dehydratase family	-	-	-	SSF51735	-
Mipan09bG0213000	3641.EOY28832	0	1106.7	Streptophyta	-	GO:0000003~reproduction; GO:0000151~ubiquitin ligase complex; GO:0000152~nuclear ubiquitin ligase complex; GO:0003006~developmental process involved in reproduction; GO:0003674~molecular_function; GO:0003824~catalytic activity; GO:0004842~ubiquitin-protein transferase activity; GO:0005488~binding; GO:0005515~protein binding; GO:0005575~cellular_component; GO:0005622~intracellular anatomical struc…	2.3.2.27	K10143~RFWD2,COP1:E3 ubiquitin-protein ligase RFWD2	ko04120~Ubiquitin mediated proteolysis; ko04712~Circadian rhythm - plant	-	-	-	ko00000,ko00001,ko01000,ko04121	-	-	-	Viridiplantae	37JG1@33090,3GD8D@35493,KOG0297@1,KOG0297@2759	NA|NA|NA	T	E3 ubiquitin-protein ligase	sp|P43254|COP1_ARATH E3 ubiquitin-protein ligase COP1 OS=Arabidopsis thaliana OX=3702 GN=COP1 PE=1 SV=2	tr|A0A061GI38|A0A061GI38_THECC Transducin/WD40 repeat-like superfamily protein isoform 1 OS=Theobroma cacao OX=3641 GN=TCM_030323 PE=4 SV=1	gi|590626587|ref|XP_007026210.1| Transducin/WD40 repeat-like superfamily protein isoform 1 [Theobroma cacao]	AT2G32950.1 pep:known chromosome:TAIR10:2:13977933:13983535:1 gene:AT2G32950 transcript:AT2G32950.1 description:"E3 ubiquitin-protein ligase COP1"	cd16504 RING-HC_COP1	Coil	G3DSA:3.30.40.10;G3DSA:1.10.10.670;G3DSA:2.130.10.10	PF00400 WD domain, G-beta repeat;PF13923 Zinc finger, C3HC4 type (RING finger)	-	PR00320 G protein beta WD-40 repeat signature	SM00320;SM00184	SSF50978;SSF57850	-
Mipan01aG0188900	3641.EOX98292	3.5e-137	494.2	Streptophyta	-	GO:0003674~molecular_function; GO:0003824~catalytic activity; GO:0006725~cellular aromatic compound metabolic process; GO:0008150~biological_process; GO:0008152~metabolic process; GO:0008168~methyltransferase activity; GO:0008171~O-methyltransferase activity; GO:0008757~S-adenosylmethionine-dependent methyltransferase activity; GO:0009058~biosynthetic process; GO:0009698~phenylpropanoid metabolic…	2.1.1.104	K00588~E2.1.1.104:caffeoyl-CoA O-methyltransferase	ko00360~Phenylalanine metabolism; ko00940~Phenylpropanoid biosynthesis; ko00941~Flavonoid biosynthesis; ko00945~Stilbenoid, diarylheptanoid and gingerol biosynthesis; ko01100~Metabolic pathways; ko01110~Biosynthesis of secondary metabolites	M00039,M00350	R01942,R06578	RC00003,RC00392	ko00000,ko00001,ko00002,ko01000	-	-	-	Viridiplantae	37KXD@33090,3G827@35493,COG4122@1,KOG1663@2759	NA|NA|NA	Q	caffeoyl-CoA O-methyltransferase	sp|Q43095|CAMT_POPTM Caffeoyl-CoA O-methyltransferase OS=Populus tremuloides OX=3693 PE=2 SV=1	tr|A0A1R3HUM8|A0A1R3HUM8_COCAP O-methyltransferase, family 3 OS=Corchorus capsularis OX=210143 GN=CCACVL1_16979 PE=4 SV=1	gi|590686715|ref|XP_007042461.1| S-adenosyl-L-methionine-dependent methyltransferases superfamily protein isoform 1 [Theobroma cacao]	AT4G34050.1 pep:known chromosome:TAIR10:4:16310775:16312216:1 gene:AT4G34050 transcript:AT4G34050.1 description:"Caffeoyl-CoA O-methyltransferase 1"	cd02440 AdoMet_MTases	-	G3DSA:3.40.50.150	PF01596 O-methyltransferase	-	-	-	SSF53335	-
Mipan01aG0246000	3641.EOY03933	2.8e-194	684.9	Streptophyta	-	GO:0001666~response to hypoxia; GO:0002213~defense response to insect; GO:0002376~immune system process; GO:0003674~molecular_function; GO:0003824~catalytic activity; GO:0004497~monooxygenase activity; GO:0005575~cellular_component; GO:0005622~intracellular anatomical structure; GO:0005623~obsolete cell; GO:0005737~cytoplasm; GO:0005783~endoplasmic reticulum; GO:0006082~organic acid metabolic pro…	1.14.13.53,1.14.13.89,1.14.14.1,1.14.14.19,1.14.14.32	K00512~CYP17A:steroid 17alpha-monooxygenase / 17alpha-hydroxyprogesterone deacetylase ; K00517~CYP81F:indol-3-yl-methylglucosinolate hydroxylase ; K07408~CYP1A1:cytochrome P450 family 1 subfamily A1 ; K07418~CYP2J:cytochrome P450 family 2 subfamily J ; K13260~CYP81E:isoflavone/4'-methoxyisoflavone 2'-hydroxylase	ko00380~Tryptophan metabolism; ko00590~Arachidonic acid metabolism; ko00591~Linoleic acid metabolism; ko00943~Isoflavonoid biosynthesis; ko01100~Metabolic pathways; ko01110~Biosynthesis of secondary metabolites	M00109,M00110	R02211,R02354,R02355,R03089,R03408,R03629,R03783,R04852,R04853,R06560,R06561,R06606,R06607,R07000,R07001,R07021,R07022,R07042,R07043,R07044,R07045,R07046,R07048,R07050,R07051,R07052,R07055,R07056,R07079,R07080,R07081,R07085,R07087,R07098,R07099,R07371,R07746,R08390,R08392,R08517,R08518,R09418,R09423,R09442	RC00046,RC00607,RC00660,RC00661,RC00704,RC00723,RC00724,RC00923,RC01184,RC01222,RC01444,RC01445,RC01710,RC01711,RC01723,RC01725,RC01727,RC01732,RC01733,RC02531	ko00000,ko00001,ko00002,ko00199,ko01000	-	-	-	Viridiplantae	37HKM@33090,3G7FU@35493,COG2124@1,KOG0156@2759	NA|NA|NA	Q	Belongs to the cytochrome P450 family	sp|W8JMU7|CYQ32_CATRO Cytochrome P450 81Q32 OS=Catharanthus roseus OX=4058 GN=CYP81Q32 PE=2 SV=1	tr|A0A061EGZ3|A0A061EGZ3_THECC Cytochrome P450, family 81, subfamily D, polypeptide 8 OS=Theobroma cacao OX=3641 GN=TCM_019148 PE=3 SV=1	gi|590651879|ref|XP_007033007.1| Cytochrome P450, family 81, subfamily D, polypeptide 8 [Theobroma cacao]	AT4G37370.1 pep:known chromosome:TAIR10:4:17569828:17571704:-1 gene:AT4G37370 transcript:AT4G37370.1 description:"cytochrome P450, family 81, subfamily D, polypeptide 8"	-	-	G3DSA:1.10.630.10	PF00067 Cytochrome P450	SIGNAL_PEPTIDE_N_REGION N-terminal region of a signal peptide.;SIGNAL_PEPTIDE_C_REGION C-terminal region of a signal peptide.;SIGNAL_PEPTIDE Signal peptide region;NON_CYTOPLASMIC_DOMAIN Region of a membrane-bound protein predicted to be outside the membrane, in the extracellular region.;SIGNAL_PEPTIDE_H_REGION Hydrophobic region of a signal peptide.	PR00463 E-class P450 group I signature;PR00385 P450 superfamily signature	-	SSF48264	-
Mipan01aG0302200	3641.EOY20175	1.5e-68	266.2	Streptophyta	-	-	1.14.13.11	K00487~CYP73A:trans-cinnamate 4-monooxygenase	ko00130~Ubiquinone and other terpenoid-quinone biosynthesis; ko00360~Phenylalanine metabolism; ko00940~Phenylpropanoid biosynthesis; ko00941~Flavonoid biosynthesis; ko00945~Stilbenoid, diarylheptanoid and gingerol biosynthesis; ko01100~Metabolic pathways; ko01110~Biosynthesis of secondary metabolites	M00039,M00137,M00350	R02253,R08815	RC00490	ko00000,ko00001,ko00002,ko00199,ko01000	-	-	-	Viridiplantae	37IMZ@33090,3GEUG@35493,COG2124@1,KOG0156@2759	NA|NA|NA	Q	Belongs to the cytochrome P450 family	sp|Q42797|TCMO_SOYBN Trans-cinnamate 4-monooxygenase OS=Glycine max OX=3847 GN=CYP73A11 PE=2 SV=1	tr|A0A061FSB7|A0A061FSB7_THECC Cinnamate-4-hydroxylase OS=Theobroma cacao OX=3641 GN=TCM_045554 PE=3 SV=1	gi|590570534|ref|XP_007011365.1| Cinnamate-4-hydroxylase [Theobroma cacao]	AT2G30490.1 pep:known chromosome:TAIR10:2:12993663:12995770:-1 gene:AT2G30490 transcript:AT2G30490.1 description:"Trans-cinnamate 4-monooxygenase"	-	-	G3DSA:1.10.630.10	PF00067 Cytochrome P450	-	PR00463 E-class P450 group I signature	-	SSF48264	-
Mipan01aG0319400	3641.EOY00640	5e-171	607.1	Streptophyta	-	-	1.1.1.285	K08243~PKR:polyketide reductase; K22374~DMAS1:3''-deamino-3''-oxonicotianamine reductase	ko00941~Flavonoid biosynthesis; ko01110~Biosynthesis of secondary metabolites	-	R06568	RC00004,RC02726	ko00000,ko00001,ko01000	-	-	-	Viridiplantae	37SJV@33090,3GATM@35493,COG0656@1,KOG1577@2759	NA|NA|NA	S	Non-functional NADPH-dependent codeinone reductase 2-like	sp|Q9SQ64|COR2_PAPSO Non-functional NADPH-dependent codeinone reductase 2 OS=Papaver somniferum OX=3469 GN=COR2 PE=1 SV=1	tr|A0A061E6M0|A0A061E6M0_THECC NAD(P)-linked oxidoreductase superfamily protein OS=Theobroma cacao OX=3641 GN=TCM_010537 PE=4 SV=1	gi|590695145|ref|XP_007044808.1| NAD(P)-linked oxidoreductase superfamily protein [Theobroma cacao]	AT1G59960.1 pep:known chromosome:TAIR10:1:22071292:22073147:-1 gene:AT1G59960 transcript:AT1G59960.1 description:"NAD(P)-linked oxidoreductase superfamily protein"	cd06660 Aldo_ket_red	-	G3DSA:3.20.20.100	PF00248 Aldo/keto reductase family	-	PR00069 Aldo-keto reductase signature	-	SSF51430	-
Mipan01aG0328300	3988.XP_002514980.1	3.5e-153	548.1	fabids	-	-	2.3.1.133	K13065~E2.3.1.133,HCT:shikimate O-hydroxycinnamoyltransferase	ko00940~Phenylpropanoid biosynthesis; ko00941~Flavonoid biosynthesis; ko00945~Stilbenoid, diarylheptanoid and gingerol biosynthesis; ko01100~Metabolic pathways; ko01110~Biosynthesis of secondary metabolites	M00039	R01945,R02416,R07432,R07433	RC00004,RC00055,RC02864	ko00000,ko00001,ko00002,ko01000	-	-	-	Viridiplantae	28N77@1,2QSKU@2759,37MQ5@33090,3GAH2@35493,4JRXM@91835	NA|NA|NA	S	Vinorine synthase-like	sp|A0A2P1GIW7|SAT_CATRO Stemmadenine O-acetyltransferase OS=Catharanthus roseus OX=4058 GN=SAT PE=1 SV=1	tr|A0A1R3IFX7|A0A1R3IFX7_9ROSI Transferase OS=Corchorus olitorius OX=93759 GN=COLO4_23570 PE=4 SV=1	gi|255547846|ref|XP_002514980.1| Anthranilate N-benzoyltransferase protein, putative [Ricinus communis]	AT1G24430.1 pep:known chromosome:TAIR10:1:8658003:8659506:-1 gene:AT1G24430 transcript:AT1G24430.1 description:"HXXXD-type acyl-transferase family protein"	-	-	G3DSA:3.30.559.10	PF02458 Transferase family	-	-	-	-	-
Mipan01aG0328400	3988.XP_002514976.1	2.1e-21	108.2	fabids	-	-	2.3.1.133	K13065~E2.3.1.133,HCT:shikimate O-hydroxycinnamoyltransferase	ko00940~Phenylpropanoid biosynthesis; ko00941~Flavonoid biosynthesis; ko00945~Stilbenoid, diarylheptanoid and gingerol biosynthesis; ko01100~Metabolic pathways; ko01110~Biosynthesis of secondary metabolites	M00039	R01945,R02416,R07432,R07433	RC00004,RC00055,RC02864	ko00000,ko00001,ko00002,ko01000	-	-	-	Viridiplantae	28N77@1,2QSKU@2759,37MQ5@33090,3GAH2@35493,4JRXM@91835	NA|NA|NA	S	Vinorine synthase-like	sp|Q70PR7|VINSY_RAUSE Vinorine synthase OS=Rauvolfia serpentina OX=4060 GN=ACT PE=1 SV=2	tr|A0A1R3IFX7|A0A1R3IFX7_9ROSI Transferase OS=Corchorus olitorius OX=93759 GN=COLO4_23570 PE=4 SV=1	gi|470148980|ref|XP_004310024.1| PREDICTED: vinorine synthase-like [Fragaria vesca subsp. vesca]	AT1G24430.1 pep:known chromosome:TAIR10:1:8658003:8659506:-1 gene:AT1G24430 transcript:AT1G24430.1 description:"HXXXD-type acyl-transferase family protein"	-	-	G3DSA:3.30.559.10	PF02458 Transferase family	-	-	-	-	-
Mipan01aG0328500	3641.EOY00796	7.2e-155	553.5	Streptophyta	-	GO:0003674~molecular_function; GO:0003824~catalytic activity; GO:0006807~nitrogen compound metabolic process; GO:0008150~biological_process; GO:0008152~metabolic process; GO:0009820~alkaloid metabolic process; GO:0016740~transferase activity; GO:0016746~transferase activity, transferring acyl groups; GO:0016747~transferase activity, transferring acyl groups other than amino-acyl groups; GO:005063…	2.3.1.133	K13065~E2.3.1.133,HCT:shikimate O-hydroxycinnamoyltransferase	ko00940~Phenylpropanoid biosynthesis; ko00941~Flavonoid biosynthesis; ko00945~Stilbenoid, diarylheptanoid and gingerol biosynthesis; ko01100~Metabolic pathways; ko01110~Biosynthesis of secondary metabolites	M00039	R01945,R02416,R07432,R07433	RC00004,RC00055,RC02864	ko00000,ko00001,ko00002,ko01000	-	-	-	Viridiplantae	28N77@1,2QSKU@2759,37MQ5@33090,3GAH2@35493	NA|NA|NA	S	Vinorine synthase-like	sp|A0A2P1GIW7|SAT_CATRO Stemmadenine O-acetyltransferase OS=Catharanthus roseus OX=4058 GN=SAT PE=1 SV=1	tr|A0A1R3IFY4|A0A1R3IFY4_9ROSI Transferase OS=Corchorus olitorius OX=93759 GN=COLO4_23571 PE=4 SV=1	gi|590695701|ref|XP_007044964.1| HXXXD-type acyl-transferase family protein, putative [Theobroma cacao]	AT1G24430.1 pep:known chromosome:TAIR10:1:8658003:8659506:-1 gene:AT1G24430 transcript:AT1G24430.1 description:"HXXXD-type acyl-transferase family protein"	-	-	G3DSA:3.30.559.10	-	-	-	-	-	-
Mipan01aG0328600	3641.EOY00796	6.5e-29	132.9	Streptophyta	-	GO:0003674~molecular_function; GO:0003824~catalytic activity; GO:0006807~nitrogen compound metabolic process; GO:0008150~biological_process; GO:0008152~metabolic process; GO:0009820~alkaloid metabolic process; GO:0016740~transferase activity; GO:0016746~transferase activity, transferring acyl groups; GO:0016747~transferase activity, transferring acyl groups other than amino-acyl groups; GO:005063…	2.3.1.133	K13065~E2.3.1.133,HCT:shikimate O-hydroxycinnamoyltransferase	ko00940~Phenylpropanoid biosynthesis; ko00941~Flavonoid biosynthesis; ko00945~Stilbenoid, diarylheptanoid and gingerol biosynthesis; ko01100~Metabolic pathways; ko01110~Biosynthesis of secondary metabolites	M00039	R01945,R02416,R07432,R07433	RC00004,RC00055,RC02864	ko00000,ko00001,ko00002,ko01000	-	-	-	Viridiplantae	28N77@1,2QSKU@2759,37MQ5@33090,3GAH2@35493	NA|NA|NA	S	Vinorine synthase-like	sp|O23393|BIA1_ARATH BAHD acyltransferase BIA1 OS=Arabidopsis thaliana OX=3702 GN=BIA1 PE=2 SV=1	tr|A0A1R3IFY4|A0A1R3IFY4_9ROSI Transferase OS=Corchorus olitorius OX=93759 GN=COLO4_23571 PE=4 SV=1	gi|590695701|ref|XP_007044964.1| HXXXD-type acyl-transferase family protein, putative [Theobroma cacao]	AT1G24430.1 pep:known chromosome:TAIR10:1:8658003:8659506:-1 gene:AT1G24430 transcript:AT1G24430.1 description:"HXXXD-type acyl-transferase family protein"	-	-	G3DSA:3.30.559.10	PF02458 Transferase family	-	-	-	-	-
Mipan01aG0328700	29730.Gorai.011G203000.1	2.2e-142	512.3	Streptophyta	-	GO:0003674~molecular_function; GO:0003824~catalytic activity; GO:0006807~nitrogen compound metabolic process; GO:0008150~biological_process; GO:0008152~metabolic process; GO:0009820~alkaloid metabolic process; GO:0016740~transferase activity; GO:0016746~transferase activity, transferring acyl groups; GO:0016747~transferase activity, transferring acyl groups other than amino-acyl groups; GO:005063…	2.3.1.133	K13065~E2.3.1.133,HCT:shikimate O-hydroxycinnamoyltransferase	ko00940~Phenylpropanoid biosynthesis; ko00941~Flavonoid biosynthesis; ko00945~Stilbenoid, diarylheptanoid and gingerol biosynthesis; ko01100~Metabolic pathways; ko01110~Biosynthesis of secondary metabolites	M00039	R01945,R02416,R07432,R07433	RC00004,RC00055,RC02864	ko00000,ko00001,ko00002,ko01000	-	-	-	Viridiplantae	28N77@1,2QSKU@2759,37MQ5@33090,3GAH2@35493	NA|NA|NA	S	Vinorine synthase-like	sp|A0A2P1GIW7|SAT_CATRO Stemmadenine O-acetyltransferase OS=Catharanthus roseus OX=4058 GN=SAT PE=1 SV=1	tr|A0A1R3IFS2|A0A1R3IFS2_9ROSI Transferase OS=Corchorus olitorius OX=93759 GN=COLO4_23587 PE=4 SV=1	gi|823242495|ref|XP_012453922.1| PREDICTED: vinorine synthase-like [Gossypium raimondii]	AT1G24430.1 pep:known chromosome:TAIR10:1:8658003:8659506:-1 gene:AT1G24430 transcript:AT1G24430.1 description:"HXXXD-type acyl-transferase family protein"	-	-	G3DSA:3.30.559.10	PF02458 Transferase family	-	-	-	-	-
Mipan01aG0328800	3641.EOY00802	7.4e-207	726.5	Streptophyta	-	-	2.3.1.133	K13065~E2.3.1.133,HCT:shikimate O-hydroxycinnamoyltransferase	ko00940~Phenylpropanoid biosynthesis; ko00941~Flavonoid biosynthesis; ko00945~Stilbenoid, diarylheptanoid and gingerol biosynthesis; ko01100~Metabolic pathways; ko01110~Biosynthesis of secondary metabolites	M00039	R01945,R02416,R07432,R07433	RC00004,RC00055,RC02864	ko00000,ko00001,ko00002,ko01000	-	-	-	Viridiplantae	28N77@1,2QYCI@2759,37N3J@33090,3G8HD@35493	NA|NA|NA	S	Deacetylvindoline O-acetyltransferase-like	sp|A0A2P1GIW7|SAT_CATRO Stemmadenine O-acetyltransferase OS=Catharanthus roseus OX=4058 GN=SAT PE=1 SV=1	tr|A0A061E8W4|A0A061E8W4_THECC HXXXD-type acyl-transferase family protein, putative OS=Theobroma cacao OX=3641 GN=TCM_010738 PE=4 SV=1	gi|590695723|ref|XP_007044970.1| HXXXD-type acyl-transferase family protein, putative [Theobroma cacao]	AT3G26040.1 pep:known chromosome:TAIR10:3:9519741:9521070:1 gene:AT3G26040 transcript:AT3G26040.1 description:"HXXXD-type acyl-transferase family protein"	-	-	G3DSA:3.30.559.10	PF02458 Transferase family	-	-	-	-	-
Mipan01aG0328900	3983.cassava4.1_029204m	3.3e-104	385.6	fabids	-	GO:0003674~molecular_function; GO:0003824~catalytic activity; GO:0006807~nitrogen compound metabolic process; GO:0008150~biological_process; GO:0008152~metabolic process; GO:0009820~alkaloid metabolic process; GO:0016740~transferase activity; GO:0016746~transferase activity, transferring acyl groups; GO:0016747~transferase activity, transferring acyl groups other than amino-acyl groups; GO:005063…	2.3.1.133	K13065~E2.3.1.133,HCT:shikimate O-hydroxycinnamoyltransferase	ko00940~Phenylpropanoid biosynthesis; ko00941~Flavonoid biosynthesis; ko00945~Stilbenoid, diarylheptanoid and gingerol biosynthesis; ko01100~Metabolic pathways; ko01110~Biosynthesis of secondary metabolites	M00039	R01945,R02416,R07432,R07433	RC00004,RC00055,RC02864	ko00000,ko00001,ko00002,ko01000	-	-	-	Viridiplantae	28IDJ@1,2QQQA@2759,37TEM@33090,3GH5T@35493,4JMJJ@91835	NA|NA|NA	S	BAHD acyltransferase At5g47980-like	sp|A0A2P1GIW7|SAT_CATRO Stemmadenine O-acetyltransferase OS=Catharanthus roseus OX=4058 GN=SAT PE=1 SV=1	tr|A0A1R3IFN4|A0A1R3IFN4_9ROSI Transferase OS=Corchorus olitorius OX=93759 GN=COLO4_23596 PE=4 SV=1	gi|645230628|ref|XP_008222021.1| PREDICTED: BAHD acyltransferase At5g47980-like [Prunus mume]	AT3G26040.1 pep:known chromosome:TAIR10:3:9519741:9521070:1 gene:AT3G26040 transcript:AT3G26040.1 description:"HXXXD-type acyl-transferase family protein"	-	-	G3DSA:3.30.559.10	PF02458 Transferase family	-	-	-	-	-
Mipan01aG0329000	3983.cassava4.1_029204m	1.9e-104	386.3	fabids	-	GO:0003674~molecular_function; GO:0003824~catalytic activity; GO:0006807~nitrogen compound metabolic process; GO:0008150~biological_process; GO:0008152~metabolic process; GO:0009820~alkaloid metabolic process; GO:0016740~transferase activity; GO:0016746~transferase activity, transferring acyl groups; GO:0016747~transferase activity, transferring acyl groups other than amino-acyl groups; GO:005063…	2.3.1.133	K13065~E2.3.1.133,HCT:shikimate O-hydroxycinnamoyltransferase	ko00940~Phenylpropanoid biosynthesis; ko00941~Flavonoid biosynthesis; ko00945~Stilbenoid, diarylheptanoid and gingerol biosynthesis; ko01100~Metabolic pathways; ko01110~Biosynthesis of secondary metabolites	M00039	R01945,R02416,R07432,R07433	RC00004,RC00055,RC02864	ko00000,ko00001,ko00002,ko01000	-	-	-	Viridiplantae	28IDJ@1,2QQQA@2759,37TEM@33090,3GH5T@35493,4JMJJ@91835	NA|NA|NA	S	BAHD acyltransferase At5g47980-like	sp|Q70PR7|VINSY_RAUSE Vinorine synthase OS=Rauvolfia serpentina OX=4060 GN=ACT PE=1 SV=2	tr|A0A1R3IFR7|A0A1R3IFR7_9ROSI Transferase OS=Corchorus olitorius OX=93759 GN=COLO4_23597 PE=4 SV=1	gi|743821231|ref|XP_011021361.1| PREDICTED: BAHD acyltransferase At5g47980-like [Populus euphratica]	AT3G26040.1 pep:known chromosome:TAIR10:3:9519741:9521070:1 gene:AT3G26040 transcript:AT3G26040.1 description:"HXXXD-type acyl-transferase family protein"	-	-	G3DSA:3.30.559.10	PF02458 Transferase family	-	-	-	-	-
Mipan01aG0336100	29730.Gorai.N022200.1	5.6e-116	423.7	Streptophyta	-	-	2.1.1.104	K00588~E2.1.1.104:caffeoyl-CoA O-methyltransferase	ko00360~Phenylalanine metabolism; ko00940~Phenylpropanoid biosynthesis; ko00941~Flavonoid biosynthesis; ko00945~Stilbenoid, diarylheptanoid and gingerol biosynthesis; ko01100~Metabolic pathways; ko01110~Biosynthesis of secondary metabolites	M00039,M00350	R01942,R06578	RC00003,RC00392	ko00000,ko00001,ko00002,ko01000	-	-	-	Viridiplantae	37S6Q@33090,3G8P3@35493,COG4122@1,KOG1663@2759	NA|NA|NA	Q	Caffeoyl-CoA	sp|C7AE94|FAOMT_VITVI Flavonoid 3',5'-methyltransferase OS=Vitis vinifera OX=29760 GN=FAOMT PE=1 SV=1	tr|A0A0D2VK81|A0A0D2VK81_GOSRA Uncharacterized protein OS=Gossypium raimondii OX=29730 GN=B456_N022200 PE=4 SV=1	gi|823267421|ref|XP_012466391.1| PREDICTED: flavonoid 3',5'-methyltransferase-like isoform X1 [Gossypium raimondii]	AT1G67980.1 pep:known chromosome:TAIR10:1:25487714:25489231:1 gene:AT1G67980 transcript:AT1G67980.1 description:"Putative caffeoyl-CoA O-methyltransferase At1g67980"	cd02440 AdoMet_MTases	-	G3DSA:3.40.50.150	PF01596 O-methyltransferase	-	-	-	SSF53335	-
Mipan01aG0336200	29730.Gorai.N022200.1	2.5e-100	371.7	Streptophyta	-	-	2.1.1.104	K00588~E2.1.1.104:caffeoyl-CoA O-methyltransferase	ko00360~Phenylalanine metabolism; ko00940~Phenylpropanoid biosynthesis; ko00941~Flavonoid biosynthesis; ko00945~Stilbenoid, diarylheptanoid and gingerol biosynthesis; ko01100~Metabolic pathways; ko01110~Biosynthesis of secondary metabolites	M00039,M00350	R01942,R06578	RC00003,RC00392	ko00000,ko00001,ko00002,ko01000	-	-	-	Viridiplantae	37S6Q@33090,3G8P3@35493,COG4122@1,KOG1663@2759	NA|NA|NA	Q	Caffeoyl-CoA	sp|C7AE94|FAOMT_VITVI Flavonoid 3',5'-methyltransferase OS=Vitis vinifera OX=29760 GN=FAOMT PE=1 SV=1	tr|A0A0D2VK81|A0A0D2VK81_GOSRA Uncharacterized protein OS=Gossypium raimondii OX=29730 GN=B456_N022200 PE=4 SV=1	gi|823267421|ref|XP_012466391.1| PREDICTED: flavonoid 3',5'-methyltransferase-like isoform X1 [Gossypium raimondii]	AT1G67980.1 pep:known chromosome:TAIR10:1:25487714:25489231:1 gene:AT1G67980 transcript:AT1G67980.1 description:"Putative caffeoyl-CoA O-methyltransferase At1g67980"	cd02440 AdoMet_MTases	-	G3DSA:3.40.50.150	PF01596 O-methyltransferase	-	-	-	SSF53335	-
Mipan01aG0336300	3641.EOX99877	6.5e-84	317	Streptophyta	-	-	2.1.1.104	K00588~E2.1.1.104:caffeoyl-CoA O-methyltransferase	ko00360~Phenylalanine metabolism; ko00940~Phenylpropanoid biosynthesis; ko00941~Flavonoid biosynthesis; ko00945~Stilbenoid, diarylheptanoid and gingerol biosynthesis; ko01100~Metabolic pathways; ko01110~Biosynthesis of secondary metabolites	M00039,M00350	R01942,R06578	RC00003,RC00392	ko00000,ko00001,ko00002,ko01000	-	-	-	Viridiplantae	37S6Q@33090,3G8P3@35493,COG4122@1,KOG1663@2759	NA|NA|NA	Q	Caffeoyl-CoA	sp|C7AE94|FAOMT_VITVI Flavonoid 3',5'-methyltransferase OS=Vitis vinifera OX=29760 GN=FAOMT PE=1 SV=1	tr|A0A1R3J017|A0A1R3J017_9ROSI O-methyltransferase, family 3 OS=Corchorus olitorius OX=93759 GN=COLO4_20389 PE=4 SV=1	gi|590692401|ref|XP_007044046.1| Caffeoyl-CoA 3-O-methyltransferase [Theobroma cacao]	AT1G67980.1 pep:known chromosome:TAIR10:1:25487714:25489231:1 gene:AT1G67980 transcript:AT1G67980.1 description:"Putative caffeoyl-CoA O-methyltransferase At1g67980"	cd02440 AdoMet_MTases	-	G3DSA:3.40.50.150	PF01596 O-methyltransferase	-	-	-	SSF53335	-
Mipan01aG0366100	3641.EOY01364	1.5e-105	389	Streptophyta	-	GO:0000003~reproduction; GO:0003006~developmental process involved in reproduction; GO:0003674~molecular_function; GO:0003824~catalytic activity; GO:0005575~cellular_component; GO:0005622~intracellular anatomical structure; GO:0005623~obsolete cell; GO:0005737~cytoplasm; GO:0005829~cytosol; GO:0006725~cellular aromatic compound metabolic process; GO:0006807~nitrogen compound metabolic process; GO…	2.1.1.104,2.1.1.336	K00588~E2.1.1.104:caffeoyl-CoA O-methyltransferase ; K13067~ATTSM1:putative caffeoyl-CoA 3-O-methyltransferase ; K21311~N4OMT:norbelladine O-methyltransferase	ko00360~Phenylalanine metabolism; ko00940~Phenylpropanoid biosynthesis; ko00941~Flavonoid biosynthesis; ko00945~Stilbenoid, diarylheptanoid and gingerol biosynthesis; ko00950~Isoquinoline alkaloid biosynthesis; ko01100~Metabolic pathways; ko01110~Biosynthesis of secondary metabolites	M00039,M00350	R01942,R06578,R08437,R08987	RC00003,RC00392	ko00000,ko00001,ko00002,ko01000	-	-	-	Viridiplantae	37S6Q@33090,3G8P3@35493,COG4122@1,KOG1663@2759	NA|NA|NA	Q	Caffeoyl-CoA	sp|P93711|CAMT_POPKI Caffeoyl-CoA O-methyltransferase OS=Populus kitakamiensis OX=34292 PE=2 SV=1	tr|A0A1R3HPX1|A0A1R3HPX1_9ROSI O-methyltransferase, family 3 OS=Corchorus olitorius OX=93759 GN=COLO4_27619 PE=4 SV=1	gi|590697769|ref|XP_007045532.1| Caffeoyl-CoA 3-O-methyltransferase [Theobroma cacao]	AT1G67980.1 pep:known chromosome:TAIR10:1:25487714:25489231:1 gene:AT1G67980 transcript:AT1G67980.1 description:"Putative caffeoyl-CoA O-methyltransferase At1g67980"	cd02440 AdoMet_MTases	-	G3DSA:3.40.50.150	PF01596 O-methyltransferase	-	-	-	SSF53335	-
Mipan01aG0366500	3641.EOY01364	3.1e-77	294.7	Streptophyta	-	GO:0000003~reproduction; GO:0003006~developmental process involved in reproduction; GO:0003674~molecular_function; GO:0003824~catalytic activity; GO:0005575~cellular_component; GO:0005622~intracellular anatomical structure; GO:0005623~obsolete cell; GO:0005737~cytoplasm; GO:0005829~cytosol; GO:0006725~cellular aromatic compound metabolic process; GO:0006807~nitrogen compound metabolic process; GO…	2.1.1.104,2.1.1.336	K00588~E2.1.1.104:caffeoyl-CoA O-methyltransferase ; K13067~ATTSM1:putative caffeoyl-CoA 3-O-methyltransferase ; K21311~N4OMT:norbelladine O-methyltransferase	ko00360~Phenylalanine metabolism; ko00940~Phenylpropanoid biosynthesis; ko00941~Flavonoid biosynthesis; ko00945~Stilbenoid, diarylheptanoid and gingerol biosynthesis; ko00950~Isoquinoline alkaloid biosynthesis; ko01100~Metabolic pathways; ko01110~Biosynthesis of secondary metabolites	M00039,M00350	R01942,R06578,R08437,R08987	RC00003,RC00392	ko00000,ko00001,ko00002,ko01000	-	-	-	Viridiplantae	37S6Q@33090,3G8P3@35493,COG4122@1,KOG1663@2759	NA|NA|NA	Q	Caffeoyl-CoA	sp|Q9C9W3|CAMT1_ARATH Putative caffeoyl-CoA O-methyltransferase At1g67980 OS=Arabidopsis thaliana OX=3702 GN=At1g67980 PE=2 SV=1	tr|A0A1R3KDL0|A0A1R3KDL0_COCAP O-methyltransferase, family 3 OS=Corchorus capsularis OX=210143 GN=CCACVL1_02034 PE=4 SV=1	gi|590697769|ref|XP_007045532.1| Caffeoyl-CoA 3-O-methyltransferase [Theobroma cacao]	AT1G67980.1 pep:known chromosome:TAIR10:1:25487714:25489231:1 gene:AT1G67980 transcript:AT1G67980.1 description:"Putative caffeoyl-CoA O-methyltransferase At1g67980"	cd02440 AdoMet_MTases	-	G3DSA:3.40.50.150	PF01596 O-methyltransferase	-	-	-	SSF53335	-
Mipan01aG0412200	3641.EOY02147	1.1e-168	599.4	Streptophyta	LAR1	-	1.17.1.3	K13081~LAR:leucoanthocyanidin reductase	ko00941~Flavonoid biosynthesis; ko01110~Biosynthesis of secondary metabolites	-	R06532,R06533,R06615	RC01552	ko00000,ko00001,ko01000	-	-	-	Viridiplantae	28ISK@1,2QR3U@2759,37HFK@33090,3GAQH@35493	NA|NA|NA	S	leucoanthocyanidin	sp|Q84V83|LAR_DESUN Leucoanthocyanidin reductase OS=Desmodium uncinatum OX=225101 GN=LAR PE=1 SV=1	tr|A0A061ECN3|A0A061ECN3_THECC Leucoanthocyanidin reductase 1 OS=Theobroma cacao OX=3641 GN=TCM_011870 PE=4 SV=1	gi|590701096|ref|XP_007046315.1| Leucoanthocyanidin reductase 1 [Theobroma cacao]	AT1G75290.1 pep:known chromosome:TAIR10:1:28253890:28255173:1 gene:AT1G75290 transcript:AT1G75290.1 description:"NAD(P)-binding Rossmann-fold superfamily protein"	cd05259 PCBER_SDR_a	-	G3DSA:3.40.50.720;G3DSA:3.90.25.10	PF05368 NmrA-like family	-	-	-	SSF51735	-
Mipan01bG0187700	3641.EOX98292	3.5e-137	494.2	Streptophyta	-	GO:0003674~molecular_function; GO:0003824~catalytic activity; GO:0006725~cellular aromatic compound metabolic process; GO:0008150~biological_process; GO:0008152~metabolic process; GO:0008168~methyltransferase activity; GO:0008171~O-methyltransferase activity; GO:0008757~S-adenosylmethionine-dependent methyltransferase activity; GO:0009058~biosynthetic process; GO:0009698~phenylpropanoid metabolic…	2.1.1.104	K00588~E2.1.1.104:caffeoyl-CoA O-methyltransferase	ko00360~Phenylalanine metabolism; ko00940~Phenylpropanoid biosynthesis; ko00941~Flavonoid biosynthesis; ko00945~Stilbenoid, diarylheptanoid and gingerol biosynthesis; ko01100~Metabolic pathways; ko01110~Biosynthesis of secondary metabolites	M00039,M00350	R01942,R06578	RC00003,RC00392	ko00000,ko00001,ko00002,ko01000	-	-	-	Viridiplantae	37KXD@33090,3G827@35493,COG4122@1,KOG1663@2759	NA|NA|NA	Q	caffeoyl-CoA O-methyltransferase	sp|Q43095|CAMT_POPTM Caffeoyl-CoA O-methyltransferase OS=Populus tremuloides OX=3693 PE=2 SV=1	tr|A0A1R3HUM8|A0A1R3HUM8_COCAP O-methyltransferase, family 3 OS=Corchorus capsularis OX=210143 GN=CCACVL1_16979 PE=4 SV=1	gi|590686715|ref|XP_007042461.1| S-adenosyl-L-methionine-dependent methyltransferases superfamily protein isoform 1 [Theobroma cacao]	AT4G34050.1 pep:known chromosome:TAIR10:4:16310775:16312216:1 gene:AT4G34050 transcript:AT4G34050.1 description:"Caffeoyl-CoA O-methyltransferase 1"	cd02440 AdoMet_MTases	-	G3DSA:3.40.50.150	PF01596 O-methyltransferase	-	-	-	SSF53335	-
Mipan01bG0244500	3641.EOY03933	5.2e-196	690.6	Streptophyta	-	GO:0001666~response to hypoxia; GO:0002213~defense response to insect; GO:0002376~immune system process; GO:0003674~molecular_function; GO:0003824~catalytic activity; GO:0004497~monooxygenase activity; GO:0005575~cellular_component; GO:0005622~intracellular anatomical structure; GO:0005623~obsolete cell; GO:0005737~cytoplasm; GO:0005783~endoplasmic reticulum; GO:0006082~organic acid metabolic pro…	1.14.13.53,1.14.13.89,1.14.14.1,1.14.14.19,1.14.14.32	K00512~CYP17A:steroid 17alpha-monooxygenase / 17alpha-hydroxyprogesterone deacetylase ; K00517~CYP81F:indol-3-yl-methylglucosinolate hydroxylase ; K07408~CYP1A1:cytochrome P450 family 1 subfamily A1 ; K07418~CYP2J:cytochrome P450 family 2 subfamily J ; K13260~CYP81E:isoflavone/4'-methoxyisoflavone 2'-hydroxylase	ko00380~Tryptophan metabolism; ko00590~Arachidonic acid metabolism; ko00591~Linoleic acid metabolism; ko00943~Isoflavonoid biosynthesis; ko01100~Metabolic pathways; ko01110~Biosynthesis of secondary metabolites	M00109,M00110	R02211,R02354,R02355,R03089,R03408,R03629,R03783,R04852,R04853,R06560,R06561,R06606,R06607,R07000,R07001,R07021,R07022,R07042,R07043,R07044,R07045,R07046,R07048,R07050,R07051,R07052,R07055,R07056,R07079,R07080,R07081,R07085,R07087,R07098,R07099,R07371,R07746,R08390,R08392,R08517,R08518,R09418,R09423,R09442	RC00046,RC00607,RC00660,RC00661,RC00704,RC00723,RC00724,RC00923,RC01184,RC01222,RC01444,RC01445,RC01710,RC01711,RC01723,RC01725,RC01727,RC01732,RC01733,RC02531	ko00000,ko00001,ko00002,ko00199,ko01000	-	-	-	Viridiplantae	37HKM@33090,3G7FU@35493,COG2124@1,KOG0156@2759	NA|NA|NA	Q	Belongs to the cytochrome P450 family	sp|W8JMU7|CYQ32_CATRO Cytochrome P450 81Q32 OS=Catharanthus roseus OX=4058 GN=CYP81Q32 PE=2 SV=1	tr|A0A061EGZ3|A0A061EGZ3_THECC Cytochrome P450, family 81, subfamily D, polypeptide 8 OS=Theobroma cacao OX=3641 GN=TCM_019148 PE=3 SV=1	gi|590651879|ref|XP_007033007.1| Cytochrome P450, family 81, subfamily D, polypeptide 8 [Theobroma cacao]	AT4G37370.1 pep:known chromosome:TAIR10:4:17569828:17571704:-1 gene:AT4G37370 transcript:AT4G37370.1 description:"cytochrome P450, family 81, subfamily D, polypeptide 8"	-	-	G3DSA:1.10.630.10	PF00067 Cytochrome P450	TRANSMEMBRANE Region of a membrane-bound protein predicted to be embedded in the membrane.;CYTOPLASMIC_DOMAIN Region of a membrane-bound protein predicted to be outside the membrane, in the cytoplasm.;NON_CYTOPLASMIC_DOMAIN Region of a membrane-bound protein predicted to be outside the membrane, in the extracellular region.	PR00463 E-class P450 group I signature;PR00385 P450 superfamily signature	-	SSF48264	-
Mipan01bG0244600	225117.XP_009372454.1	6.4e-46	190.3	fabids	-	-	1.14.13.53,1.14.13.89,1.14.14.1	K07408~CYP1A1:cytochrome P450 family 1 subfamily A1 ; K07418~CYP2J:cytochrome P450 family 2 subfamily J ; K13260~CYP81E:isoflavone/4'-methoxyisoflavone 2'-hydroxylase	ko00380~Tryptophan metabolism; ko00590~Arachidonic acid metabolism; ko00591~Linoleic acid metabolism; ko00943~Isoflavonoid biosynthesis; ko01100~Metabolic pathways; ko01110~Biosynthesis of secondary metabolites	-	R02354,R02355,R03089,R03408,R03629,R06560,R06561,R06606,R06607,R07000,R07001,R07021,R07022,R07042,R07043,R07044,R07045,R07046,R07048,R07050,R07051,R07052,R07055,R07056,R07079,R07080,R07081,R07085,R07087,R07098,R07099,R07371,R07746,R08390,R08392,R09418,R09423,R09442	RC00046,RC00661,RC00704,RC00723,RC00724,RC01184,RC01444,RC01445,RC01710,RC01711,RC01723,RC01725,RC01727,RC01732,RC01733,RC02531	ko00000,ko00001,ko00199,ko01000	-	-	-	Viridiplantae	37HKM@33090,3G7FU@35493,4JISP@91835,COG2124@1,KOG0156@2759	NA|NA|NA	Q	Belongs to the cytochrome P450 family	sp|W8JMU7|CYQ32_CATRO Cytochrome P450 81Q32 OS=Catharanthus roseus OX=4058 GN=CYP81Q32 PE=2 SV=1	tr|A0A1R3JYP2|A0A1R3JYP2_9ROSI Cytochrome P450 OS=Corchorus olitorius OX=93759 GN=COLO4_13008 PE=4 SV=1	gi|694394099|ref|XP_009372454.1| PREDICTED: isoflavone 2'-hydroxylase-like [Pyrus x bretschneideri]	AT4G37340.1 pep:known chromosome:TAIR10:4:17564850:17566787:-1 gene:AT4G37340 transcript:AT4G37340.1 description:"cytochrome P450, family 81, subfamily D, polypeptide 3"	-	-	G3DSA:1.10.630.10	PF00067 Cytochrome P450	-	-	-	SSF48264	-
Mipan01bG0244700	225117.XP_009372457.1	3.1e-13	80.5	fabids	-	-	1.14.13.53,1.14.13.89,1.14.14.1	K07408~CYP1A1:cytochrome P450 family 1 subfamily A1 ; K07418~CYP2J:cytochrome P450 family 2 subfamily J ; K13260~CYP81E:isoflavone/4'-methoxyisoflavone 2'-hydroxylase	ko00380~Tryptophan metabolism; ko00590~Arachidonic acid metabolism; ko00591~Linoleic acid metabolism; ko00943~Isoflavonoid biosynthesis; ko01100~Metabolic pathways; ko01110~Biosynthesis of secondary metabolites	-	R02354,R02355,R03089,R03408,R03629,R06560,R06561,R06606,R06607,R07000,R07001,R07021,R07022,R07042,R07043,R07044,R07045,R07046,R07048,R07050,R07051,R07052,R07055,R07056,R07079,R07080,R07081,R07085,R07087,R07098,R07099,R07371,R07746,R08390,R08392,R09418,R09423,R09442	RC00046,RC00661,RC00704,RC00723,RC00724,RC01184,RC01444,RC01445,RC01710,RC01711,RC01723,RC01725,RC01727,RC01732,RC01733,RC02531	ko00000,ko00001,ko00199,ko01000	-	-	-	Viridiplantae	37HKM@33090,3G7FU@35493,4JISP@91835,COG2124@1,KOG0156@2759	NA|NA|NA	Q	Belongs to the cytochrome P450 family	sp|W8JMU7|CYQ32_CATRO Cytochrome P450 81Q32 OS=Catharanthus roseus OX=4058 GN=CYP81Q32 PE=2 SV=1	tr|A0A2N9G9N9|A0A2N9G9N9_FAGSY Uncharacterized protein OS=Fagus sylvatica OX=28930 GN=FSB_LOCUS27239 PE=3 SV=1	gi|694394103|ref|XP_009372457.1| PREDICTED: isoflavone 2'-hydroxylase-like isoform X1 [Pyrus x bretschneideri]	AT1G66540.1 pep:known chromosome:TAIR10:1:24824459:24826586:1 gene:AT1G66540 transcript:AT1G66540.1 description:"Cytochrome P450 superfamily protein"	-	-	G3DSA:1.10.630.10	PF00067 Cytochrome P450	-	-	-	SSF48264	-
Mipan01bG0318000	3641.EOY00640	5e-171	607.1	Streptophyta	-	-	1.1.1.285	K08243~PKR:polyketide reductase; K22374~DMAS1:3''-deamino-3''-oxonicotianamine reductase	ko00941~Flavonoid biosynthesis; ko01110~Biosynthesis of secondary metabolites	-	R06568	RC00004,RC02726	ko00000,ko00001,ko01000	-	-	-	Viridiplantae	37SJV@33090,3GATM@35493,COG0656@1,KOG1577@2759	NA|NA|NA	S	Non-functional NADPH-dependent codeinone reductase 2-like	sp|Q9SQ64|COR2_PAPSO Non-functional NADPH-dependent codeinone reductase 2 OS=Papaver somniferum OX=3469 GN=COR2 PE=1 SV=1	tr|A0A061E6M0|A0A061E6M0_THECC NAD(P)-linked oxidoreductase superfamily protein OS=Theobroma cacao OX=3641 GN=TCM_010537 PE=4 SV=1	gi|590695145|ref|XP_007044808.1| NAD(P)-linked oxidoreductase superfamily protein [Theobroma cacao]	AT1G59960.1 pep:known chromosome:TAIR10:1:22071292:22073147:-1 gene:AT1G59960 transcript:AT1G59960.1 description:"NAD(P)-linked oxidoreductase superfamily protein"	cd06660 Aldo_ket_red	-	G3DSA:3.20.20.100	PF00248 Aldo/keto reductase family	-	PR00069 Aldo-keto reductase signature	-	SSF51430	-
Mipan01bG0327100	3988.XP_002514980.1	3.5e-153	548.1	fabids	-	-	2.3.1.133	K13065~E2.3.1.133,HCT:shikimate O-hydroxycinnamoyltransferase	ko00940~Phenylpropanoid biosynthesis; ko00941~Flavonoid biosynthesis; ko00945~Stilbenoid, diarylheptanoid and gingerol biosynthesis; ko01100~Metabolic pathways; ko01110~Biosynthesis of secondary metabolites	M00039	R01945,R02416,R07432,R07433	RC00004,RC00055,RC02864	ko00000,ko00001,ko00002,ko01000	-	-	-	Viridiplantae	28N77@1,2QSKU@2759,37MQ5@33090,3GAH2@35493,4JRXM@91835	NA|NA|NA	S	Vinorine synthase-like	sp|A0A2P1GIW7|SAT_CATRO Stemmadenine O-acetyltransferase OS=Catharanthus roseus OX=4058 GN=SAT PE=1 SV=1	tr|A0A1R3IFX7|A0A1R3IFX7_9ROSI Transferase OS=Corchorus olitorius OX=93759 GN=COLO4_23570 PE=4 SV=1	gi|255547846|ref|XP_002514980.1| Anthranilate N-benzoyltransferase protein, putative [Ricinus communis]	AT1G24430.1 pep:known chromosome:TAIR10:1:8658003:8659506:-1 gene:AT1G24430 transcript:AT1G24430.1 description:"HXXXD-type acyl-transferase family protein"	-	-	G3DSA:3.30.559.10	PF02458 Transferase family	-	-	-	-	-
Mipan01bG0327200	3988.XP_002514976.1	1.6e-21	108.6	fabids	-	-	2.3.1.133	K13065~E2.3.1.133,HCT:shikimate O-hydroxycinnamoyltransferase	ko00940~Phenylpropanoid biosynthesis; ko00941~Flavonoid biosynthesis; ko00945~Stilbenoid, diarylheptanoid and gingerol biosynthesis; ko01100~Metabolic pathways; ko01110~Biosynthesis of secondary metabolites	M00039	R01945,R02416,R07432,R07433	RC00004,RC00055,RC02864	ko00000,ko00001,ko00002,ko01000	-	-	-	Viridiplantae	28N77@1,2QSKU@2759,37MQ5@33090,3GAH2@35493,4JRXM@91835	NA|NA|NA	S	Vinorine synthase-like	sp|Q70PR7|VINSY_RAUSE Vinorine synthase OS=Rauvolfia serpentina OX=4060 GN=ACT PE=1 SV=2	tr|A0A1R3IFX7|A0A1R3IFX7_9ROSI Transferase OS=Corchorus olitorius OX=93759 GN=COLO4_23570 PE=4 SV=1	gi|470148980|ref|XP_004310024.1| PREDICTED: vinorine synthase-like [Fragaria vesca subsp. vesca]	AT1G24430.1 pep:known chromosome:TAIR10:1:8658003:8659506:-1 gene:AT1G24430 transcript:AT1G24430.1 description:"HXXXD-type acyl-transferase family protein"	-	-	G3DSA:3.30.559.10	PF02458 Transferase family	-	-	-	-	-
Mipan01bG0327300	3641.EOY00796	6.5e-156	557	Streptophyta	-	GO:0003674~molecular_function; GO:0003824~catalytic activity; GO:0006807~nitrogen compound metabolic process; GO:0008150~biological_process; GO:0008152~metabolic process; GO:0009820~alkaloid metabolic process; GO:0016740~transferase activity; GO:0016746~transferase activity, transferring acyl groups; GO:0016747~transferase activity, transferring acyl groups other than amino-acyl groups; GO:005063…	2.3.1.133	K13065~E2.3.1.133,HCT:shikimate O-hydroxycinnamoyltransferase	ko00940~Phenylpropanoid biosynthesis; ko00941~Flavonoid biosynthesis; ko00945~Stilbenoid, diarylheptanoid and gingerol biosynthesis; ko01100~Metabolic pathways; ko01110~Biosynthesis of secondary metabolites	M00039	R01945,R02416,R07432,R07433	RC00004,RC00055,RC02864	ko00000,ko00001,ko00002,ko01000	-	-	-	Viridiplantae	28N77@1,2QSKU@2759,37MQ5@33090,3GAH2@35493	NA|NA|NA	S	Vinorine synthase-like	sp|A0A2P1GIW7|SAT_CATRO Stemmadenine O-acetyltransferase OS=Catharanthus roseus OX=4058 GN=SAT PE=1 SV=1	tr|A0A1R3IFY4|A0A1R3IFY4_9ROSI Transferase OS=Corchorus olitorius OX=93759 GN=COLO4_23571 PE=4 SV=1	gi|590695701|ref|XP_007044964.1| HXXXD-type acyl-transferase family protein, putative [Theobroma cacao]	AT1G24430.1 pep:known chromosome:TAIR10:1:8658003:8659506:-1 gene:AT1G24430 transcript:AT1G24430.1 description:"HXXXD-type acyl-transferase family protein"	-	-	G3DSA:3.30.559.10	PF02458 Transferase family	-	-	-	-	-
Mipan01bG0327400	3641.EOY00796	6.5e-29	132.9	Streptophyta	-	GO:0003674~molecular_function; GO:0003824~catalytic activity; GO:0006807~nitrogen compound metabolic process; GO:0008150~biological_process; GO:0008152~metabolic process; GO:0009820~alkaloid metabolic process; GO:0016740~transferase activity; GO:0016746~transferase activity, transferring acyl groups; GO:0016747~transferase activity, transferring acyl groups other than amino-acyl groups; GO:005063…	2.3.1.133	K13065~E2.3.1.133,HCT:shikimate O-hydroxycinnamoyltransferase	ko00940~Phenylpropanoid biosynthesis; ko00941~Flavonoid biosynthesis; ko00945~Stilbenoid, diarylheptanoid and gingerol biosynthesis; ko01100~Metabolic pathways; ko01110~Biosynthesis of secondary metabolites	M00039	R01945,R02416,R07432,R07433	RC00004,RC00055,RC02864	ko00000,ko00001,ko00002,ko01000	-	-	-	Viridiplantae	28N77@1,2QSKU@2759,37MQ5@33090,3GAH2@35493	NA|NA|NA	S	Vinorine synthase-like	sp|O23393|BIA1_ARATH BAHD acyltransferase BIA1 OS=Arabidopsis thaliana OX=3702 GN=BIA1 PE=2 SV=1	tr|A0A1R3IFY4|A0A1R3IFY4_9ROSI Transferase OS=Corchorus olitorius OX=93759 GN=COLO4_23571 PE=4 SV=1	gi|590695701|ref|XP_007044964.1| HXXXD-type acyl-transferase family protein, putative [Theobroma cacao]	AT1G24430.1 pep:known chromosome:TAIR10:1:8658003:8659506:-1 gene:AT1G24430 transcript:AT1G24430.1 description:"HXXXD-type acyl-transferase family protein"	-	-	G3DSA:3.30.559.10	PF02458 Transferase family	-	-	-	-	-
Mipan01bG0327500	29730.Gorai.011G203000.1	2.2e-142	512.3	Streptophyta	-	GO:0003674~molecular_function; GO:0003824~catalytic activity; GO:0006807~nitrogen compound metabolic process; GO:0008150~biological_process; GO:0008152~metabolic process; GO:0009820~alkaloid metabolic process; GO:0016740~transferase activity; GO:0016746~transferase activity, transferring acyl groups; GO:0016747~transferase activity, transferring acyl groups other than amino-acyl groups; GO:005063…	2.3.1.133	K13065~E2.3.1.133,HCT:shikimate O-hydroxycinnamoyltransferase	ko00940~Phenylpropanoid biosynthesis; ko00941~Flavonoid biosynthesis; ko00945~Stilbenoid, diarylheptanoid and gingerol biosynthesis; ko01100~Metabolic pathways; ko01110~Biosynthesis of secondary metabolites	M00039	R01945,R02416,R07432,R07433	RC00004,RC00055,RC02864	ko00000,ko00001,ko00002,ko01000	-	-	-	Viridiplantae	28N77@1,2QSKU@2759,37MQ5@33090,3GAH2@35493	NA|NA|NA	S	Vinorine synthase-like	sp|A0A2P1GIW7|SAT_CATRO Stemmadenine O-acetyltransferase OS=Catharanthus roseus OX=4058 GN=SAT PE=1 SV=1	tr|A0A1R3IFS2|A0A1R3IFS2_9ROSI Transferase OS=Corchorus olitorius OX=93759 GN=COLO4_23587 PE=4 SV=1	gi|823242495|ref|XP_012453922.1| PREDICTED: vinorine synthase-like [Gossypium raimondii]	AT1G24430.1 pep:known chromosome:TAIR10:1:8658003:8659506:-1 gene:AT1G24430 transcript:AT1G24430.1 description:"HXXXD-type acyl-transferase family protein"	-	-	G3DSA:3.30.559.10	PF02458 Transferase family	-	-	-	-	-
Mipan01bG0327600	3641.EOY00802	7.4e-207	726.5	Streptophyta	-	-	2.3.1.133	K13065~E2.3.1.133,HCT:shikimate O-hydroxycinnamoyltransferase	ko00940~Phenylpropanoid biosynthesis; ko00941~Flavonoid biosynthesis; ko00945~Stilbenoid, diarylheptanoid and gingerol biosynthesis; ko01100~Metabolic pathways; ko01110~Biosynthesis of secondary metabolites	M00039	R01945,R02416,R07432,R07433	RC00004,RC00055,RC02864	ko00000,ko00001,ko00002,ko01000	-	-	-	Viridiplantae	28N77@1,2QYCI@2759,37N3J@33090,3G8HD@35493	NA|NA|NA	S	Deacetylvindoline O-acetyltransferase-like	sp|A0A2P1GIW7|SAT_CATRO Stemmadenine O-acetyltransferase OS=Catharanthus roseus OX=4058 GN=SAT PE=1 SV=1	tr|A0A061E8W4|A0A061E8W4_THECC HXXXD-type acyl-transferase family protein, putative OS=Theobroma cacao OX=3641 GN=TCM_010738 PE=4 SV=1	gi|590695723|ref|XP_007044970.1| HXXXD-type acyl-transferase family protein, putative [Theobroma cacao]	AT3G26040.1 pep:known chromosome:TAIR10:3:9519741:9521070:1 gene:AT3G26040 transcript:AT3G26040.1 description:"HXXXD-type acyl-transferase family protein"	-	-	G3DSA:3.30.559.10	PF02458 Transferase family	-	-	-	-	-
Mipan01bG0327700	3983.cassava4.1_029204m	3.3e-104	385.6	fabids	-	GO:0003674~molecular_function; GO:0003824~catalytic activity; GO:0006807~nitrogen compound metabolic process; GO:0008150~biological_process; GO:0008152~metabolic process; GO:0009820~alkaloid metabolic process; GO:0016740~transferase activity; GO:0016746~transferase activity, transferring acyl groups; GO:0016747~transferase activity, transferring acyl groups other than amino-acyl groups; GO:005063…	2.3.1.133	K13065~E2.3.1.133,HCT:shikimate O-hydroxycinnamoyltransferase	ko00940~Phenylpropanoid biosynthesis; ko00941~Flavonoid biosynthesis; ko00945~Stilbenoid, diarylheptanoid and gingerol biosynthesis; ko01100~Metabolic pathways; ko01110~Biosynthesis of secondary metabolites	M00039	R01945,R02416,R07432,R07433	RC00004,RC00055,RC02864	ko00000,ko00001,ko00002,ko01000	-	-	-	Viridiplantae	28IDJ@1,2QQQA@2759,37TEM@33090,3GH5T@35493,4JMJJ@91835	NA|NA|NA	S	BAHD acyltransferase At5g47980-like	sp|A0A2P1GIW7|SAT_CATRO Stemmadenine O-acetyltransferase OS=Catharanthus roseus OX=4058 GN=SAT PE=1 SV=1	tr|A0A1R3IFN4|A0A1R3IFN4_9ROSI Transferase OS=Corchorus olitorius OX=93759 GN=COLO4_23596 PE=4 SV=1	gi|645230628|ref|XP_008222021.1| PREDICTED: BAHD acyltransferase At5g47980-like [Prunus mume]	AT3G26040.1 pep:known chromosome:TAIR10:3:9519741:9521070:1 gene:AT3G26040 transcript:AT3G26040.1 description:"HXXXD-type acyl-transferase family protein"	-	-	G3DSA:3.30.559.10	PF02458 Transferase family	-	-	-	-	-
Mipan01bG0327800	3983.cassava4.1_029204m	1.9e-104	386.3	fabids	-	GO:0003674~molecular_function; GO:0003824~catalytic activity; GO:0006807~nitrogen compound metabolic process; GO:0008150~biological_process; GO:0008152~metabolic process; GO:0009820~alkaloid metabolic process; GO:0016740~transferase activity; GO:0016746~transferase activity, transferring acyl groups; GO:0016747~transferase activity, transferring acyl groups other than amino-acyl groups; GO:005063…	2.3.1.133	K13065~E2.3.1.133,HCT:shikimate O-hydroxycinnamoyltransferase	ko00940~Phenylpropanoid biosynthesis; ko00941~Flavonoid biosynthesis; ko00945~Stilbenoid, diarylheptanoid and gingerol biosynthesis; ko01100~Metabolic pathways; ko01110~Biosynthesis of secondary metabolites	M00039	R01945,R02416,R07432,R07433	RC00004,RC00055,RC02864	ko00000,ko00001,ko00002,ko01000	-	-	-	Viridiplantae	28IDJ@1,2QQQA@2759,37TEM@33090,3GH5T@35493,4JMJJ@91835	NA|NA|NA	S	BAHD acyltransferase At5g47980-like	sp|Q70PR7|VINSY_RAUSE Vinorine synthase OS=Rauvolfia serpentina OX=4060 GN=ACT PE=1 SV=2	tr|A0A1R3IFR7|A0A1R3IFR7_9ROSI Transferase OS=Corchorus olitorius OX=93759 GN=COLO4_23597 PE=4 SV=1	gi|743821231|ref|XP_011021361.1| PREDICTED: BAHD acyltransferase At5g47980-like [Populus euphratica]	AT3G26040.1 pep:known chromosome:TAIR10:3:9519741:9521070:1 gene:AT3G26040 transcript:AT3G26040.1 description:"HXXXD-type acyl-transferase family protein"	-	-	G3DSA:3.30.559.10	PF02458 Transferase family	-	-	-	-	-
Mipan01bG0335000	29730.Gorai.N022200.1	5.6e-116	423.7	Streptophyta	-	-	2.1.1.104	K00588~E2.1.1.104:caffeoyl-CoA O-methyltransferase	ko00360~Phenylalanine metabolism; ko00940~Phenylpropanoid biosynthesis; ko00941~Flavonoid biosynthesis; ko00945~Stilbenoid, diarylheptanoid and gingerol biosynthesis; ko01100~Metabolic pathways; ko01110~Biosynthesis of secondary metabolites	M00039,M00350	R01942,R06578	RC00003,RC00392	ko00000,ko00001,ko00002,ko01000	-	-	-	Viridiplantae	37S6Q@33090,3G8P3@35493,COG4122@1,KOG1663@2759	NA|NA|NA	Q	Caffeoyl-CoA	sp|C7AE94|FAOMT_VITVI Flavonoid 3',5'-methyltransferase OS=Vitis vinifera OX=29760 GN=FAOMT PE=1 SV=1	tr|A0A0D2VK81|A0A0D2VK81_GOSRA Uncharacterized protein OS=Gossypium raimondii OX=29730 GN=B456_N022200 PE=4 SV=1	gi|823267421|ref|XP_012466391.1| PREDICTED: flavonoid 3',5'-methyltransferase-like isoform X1 [Gossypium raimondii]	AT1G67980.1 pep:known chromosome:TAIR10:1:25487714:25489231:1 gene:AT1G67980 transcript:AT1G67980.1 description:"Putative caffeoyl-CoA O-methyltransferase At1g67980"	cd02440 AdoMet_MTases	-	G3DSA:3.40.50.150	PF01596 O-methyltransferase	-	-	-	SSF53335	-
Mipan01bG0335100	29730.Gorai.N022200.1	2.5e-100	371.7	Streptophyta	-	-	2.1.1.104	K00588~E2.1.1.104:caffeoyl-CoA O-methyltransferase	ko00360~Phenylalanine metabolism; ko00940~Phenylpropanoid biosynthesis; ko00941~Flavonoid biosynthesis; ko00945~Stilbenoid, diarylheptanoid and gingerol biosynthesis; ko01100~Metabolic pathways; ko01110~Biosynthesis of secondary metabolites	M00039,M00350	R01942,R06578	RC00003,RC00392	ko00000,ko00001,ko00002,ko01000	-	-	-	Viridiplantae	37S6Q@33090,3G8P3@35493,COG4122@1,KOG1663@2759	NA|NA|NA	Q	Caffeoyl-CoA	sp|C7AE94|FAOMT_VITVI Flavonoid 3',5'-methyltransferase OS=Vitis vinifera OX=29760 GN=FAOMT PE=1 SV=1	tr|A0A0D2VK81|A0A0D2VK81_GOSRA Uncharacterized protein OS=Gossypium raimondii OX=29730 GN=B456_N022200 PE=4 SV=1	gi|823267421|ref|XP_012466391.1| PREDICTED: flavonoid 3',5'-methyltransferase-like isoform X1 [Gossypium raimondii]	AT1G67980.1 pep:known chromosome:TAIR10:1:25487714:25489231:1 gene:AT1G67980 transcript:AT1G67980.1 description:"Putative caffeoyl-CoA O-methyltransferase At1g67980"	cd02440 AdoMet_MTases	-	G3DSA:3.40.50.150	PF01596 O-methyltransferase	-	-	-	SSF53335	-
Mipan01bG0335200	3641.EOX99877	6.5e-84	317	Streptophyta	-	-	2.1.1.104	K00588~E2.1.1.104:caffeoyl-CoA O-methyltransferase	ko00360~Phenylalanine metabolism; ko00940~Phenylpropanoid biosynthesis; ko00941~Flavonoid biosynthesis; ko00945~Stilbenoid, diarylheptanoid and gingerol biosynthesis; ko01100~Metabolic pathways; ko01110~Biosynthesis of secondary metabolites	M00039,M00350	R01942,R06578	RC00003,RC00392	ko00000,ko00001,ko00002,ko01000	-	-	-	Viridiplantae	37S6Q@33090,3G8P3@35493,COG4122@1,KOG1663@2759	NA|NA|NA	Q	Caffeoyl-CoA	sp|C7AE94|FAOMT_VITVI Flavonoid 3',5'-methyltransferase OS=Vitis vinifera OX=29760 GN=FAOMT PE=1 SV=1	tr|A0A1R3J017|A0A1R3J017_9ROSI O-methyltransferase, family 3 OS=Corchorus olitorius OX=93759 GN=COLO4_20389 PE=4 SV=1	gi|590692401|ref|XP_007044046.1| Caffeoyl-CoA 3-O-methyltransferase [Theobroma cacao]	AT1G67980.1 pep:known chromosome:TAIR10:1:25487714:25489231:1 gene:AT1G67980 transcript:AT1G67980.1 description:"Putative caffeoyl-CoA O-methyltransferase At1g67980"	cd02440 AdoMet_MTases	-	G3DSA:3.40.50.150	PF01596 O-methyltransferase	-	-	-	SSF53335	-
Mipan01bG0364900	3641.EOY01364	1.5e-105	389	Streptophyta	-	GO:0000003~reproduction; GO:0003006~developmental process involved in reproduction; GO:0003674~molecular_function; GO:0003824~catalytic activity; GO:0005575~cellular_component; GO:0005622~intracellular anatomical structure; GO:0005623~obsolete cell; GO:0005737~cytoplasm; GO:0005829~cytosol; GO:0006725~cellular aromatic compound metabolic process; GO:0006807~nitrogen compound metabolic process; GO…	2.1.1.104,2.1.1.336	K00588~E2.1.1.104:caffeoyl-CoA O-methyltransferase ; K13067~ATTSM1:putative caffeoyl-CoA 3-O-methyltransferase ; K21311~N4OMT:norbelladine O-methyltransferase	ko00360~Phenylalanine metabolism; ko00940~Phenylpropanoid biosynthesis; ko00941~Flavonoid biosynthesis; ko00945~Stilbenoid, diarylheptanoid and gingerol biosynthesis; ko00950~Isoquinoline alkaloid biosynthesis; ko01100~Metabolic pathways; ko01110~Biosynthesis of secondary metabolites	M00039,M00350	R01942,R06578,R08437,R08987	RC00003,RC00392	ko00000,ko00001,ko00002,ko01000	-	-	-	Viridiplantae	37S6Q@33090,3G8P3@35493,COG4122@1,KOG1663@2759	NA|NA|NA	Q	Caffeoyl-CoA	sp|P93711|CAMT_POPKI Caffeoyl-CoA O-methyltransferase OS=Populus kitakamiensis OX=34292 PE=2 SV=1	tr|A0A1R3HPX1|A0A1R3HPX1_9ROSI O-methyltransferase, family 3 OS=Corchorus olitorius OX=93759 GN=COLO4_27619 PE=4 SV=1	gi|590697769|ref|XP_007045532.1| Caffeoyl-CoA 3-O-methyltransferase [Theobroma cacao]	AT1G67980.1 pep:known chromosome:TAIR10:1:25487714:25489231:1 gene:AT1G67980 transcript:AT1G67980.1 description:"Putative caffeoyl-CoA O-methyltransferase At1g67980"	cd02440 AdoMet_MTases	-	G3DSA:3.40.50.150	PF01596 O-methyltransferase	-	-	-	SSF53335	-
Mipan01bG0365300	3641.EOY01364	3.1e-77	294.7	Streptophyta	-	GO:0000003~reproduction; GO:0003006~developmental process involved in reproduction; GO:0003674~molecular_function; GO:0003824~catalytic activity; GO:0005575~cellular_component; GO:0005622~intracellular anatomical structure; GO:0005623~obsolete cell; GO:0005737~cytoplasm; GO:0005829~cytosol; GO:0006725~cellular aromatic compound metabolic process; GO:0006807~nitrogen compound metabolic process; GO…	2.1.1.104,2.1.1.336	K00588~E2.1.1.104:caffeoyl-CoA O-methyltransferase ; K13067~ATTSM1:putative caffeoyl-CoA 3-O-methyltransferase ; K21311~N4OMT:norbelladine O-methyltransferase	ko00360~Phenylalanine metabolism; ko00940~Phenylpropanoid biosynthesis; ko00941~Flavonoid biosynthesis; ko00945~Stilbenoid, diarylheptanoid and gingerol biosynthesis; ko00950~Isoquinoline alkaloid biosynthesis; ko01100~Metabolic pathways; ko01110~Biosynthesis of secondary metabolites	M00039,M00350	R01942,R06578,R08437,R08987	RC00003,RC00392	ko00000,ko00001,ko00002,ko01000	-	-	-	Viridiplantae	37S6Q@33090,3G8P3@35493,COG4122@1,KOG1663@2759	NA|NA|NA	Q	Caffeoyl-CoA	sp|Q9C9W3|CAMT1_ARATH Putative caffeoyl-CoA O-methyltransferase At1g67980 OS=Arabidopsis thaliana OX=3702 GN=At1g67980 PE=2 SV=1	tr|A0A1R3KDL0|A0A1R3KDL0_COCAP O-methyltransferase, family 3 OS=Corchorus capsularis OX=210143 GN=CCACVL1_02034 PE=4 SV=1	gi|590697769|ref|XP_007045532.1| Caffeoyl-CoA 3-O-methyltransferase [Theobroma cacao]	AT1G67980.1 pep:known chromosome:TAIR10:1:25487714:25489231:1 gene:AT1G67980 transcript:AT1G67980.1 description:"Putative caffeoyl-CoA O-methyltransferase At1g67980"	cd02440 AdoMet_MTases	-	G3DSA:3.40.50.150	PF01596 O-methyltransferase	-	-	-	SSF53335	-
Mipan01bG0410300	3641.EOY02147	8.3e-169	599.7	Streptophyta	LAR1	-	1.17.1.3	K13081~LAR:leucoanthocyanidin reductase	ko00941~Flavonoid biosynthesis; ko01110~Biosynthesis of secondary metabolites	-	R06532,R06533,R06615	RC01552	ko00000,ko00001,ko01000	-	-	-	Viridiplantae	28ISK@1,2QR3U@2759,37HFK@33090,3GAQH@35493	NA|NA|NA	S	leucoanthocyanidin	sp|Q84V83|LAR_DESUN Leucoanthocyanidin reductase OS=Desmodium uncinatum OX=225101 GN=LAR PE=1 SV=1	tr|A0A061ECN3|A0A061ECN3_THECC Leucoanthocyanidin reductase 1 OS=Theobroma cacao OX=3641 GN=TCM_011870 PE=4 SV=1	gi|590701096|ref|XP_007046315.1| Leucoanthocyanidin reductase 1 [Theobroma cacao]	AT1G75290.1 pep:known chromosome:TAIR10:1:28253890:28255173:1 gene:AT1G75290 transcript:AT1G75290.1 description:"NAD(P)-binding Rossmann-fold superfamily protein"	cd05259 PCBER_SDR_a	-	G3DSA:3.40.50.720;G3DSA:3.90.25.10	PF05368 NmrA-like family	-	-	-	SSF51735	-
Mipan02aG0129500	3641.EOY10636	3.1e-150	538.5	Streptophyta	-	-	2.3.1.133	K13065~E2.3.1.133,HCT:shikimate O-hydroxycinnamoyltransferase	ko00940~Phenylpropanoid biosynthesis; ko00941~Flavonoid biosynthesis; ko00945~Stilbenoid, diarylheptanoid and gingerol biosynthesis; ko01100~Metabolic pathways; ko01110~Biosynthesis of secondary metabolites	M00039	R01945,R02416,R07432,R07433	RC00004,RC00055,RC02864	ko00000,ko00001,ko00002,ko01000	-	-	-	Viridiplantae	28N77@1,2QSKU@2759,37MQ5@33090,3GHA4@35493	NA|NA|NA	S	Encoded by	sp|A0A2P1GIW7|SAT_CATRO Stemmadenine O-acetyltransferase OS=Catharanthus roseus OX=4058 GN=SAT PE=1 SV=1	tr|A0A061F0S6|A0A061F0S6_THECC 3'-N-debenzoyl-2'-deoxytaxol N-benzoyltransferase, putative OS=Theobroma cacao OX=3641 GN=TCM_025949 PE=4 SV=1	gi|590641089|ref|XP_007030134.1| 3'-N-debenzoyl-2'-deoxytaxol N-benzoyltransferase, putative [Theobroma cacao]	AT3G26040.1 pep:known chromosome:TAIR10:3:9519741:9521070:1 gene:AT3G26040 transcript:AT3G26040.1 description:"HXXXD-type acyl-transferase family protein"	-	-	G3DSA:3.30.559.10	PF02458 Transferase family	-	-	-	-	-
Mipan02aG0150200	3641.EOY08728	5.3e-200	703.7	Streptophyta	-	-	2.3.1.133	K13065~E2.3.1.133,HCT:shikimate O-hydroxycinnamoyltransferase	ko00940~Phenylpropanoid biosynthesis; ko00941~Flavonoid biosynthesis; ko00945~Stilbenoid, diarylheptanoid and gingerol biosynthesis; ko01100~Metabolic pathways; ko01110~Biosynthesis of secondary metabolites	M00039	R01945,R02416,R07432,R07433	RC00004,RC00055,RC02864	ko00000,ko00001,ko00002,ko01000	-	-	-	Viridiplantae	28N77@1,2R6QV@2759,387B3@33090,3GNSP@35493	NA|NA|NA	S	BAHD acyltransferase At5g47980-like	sp|Q94FT4|SALAT_PAPSO Salutaridinol 7-O-acetyltransferase OS=Papaver somniferum OX=3469 GN=SALAT PE=1 SV=1	tr|A0A1R3KL63|A0A1R3KL63_9ROSI Transferase OS=Corchorus olitorius OX=93759 GN=COLO4_07032 PE=4 SV=1	gi|590633876|ref|XP_007028226.1| HXXXD-type acyl-transferase family protein, putative [Theobroma cacao]	AT3G26040.1 pep:known chromosome:TAIR10:3:9519741:9521070:1 gene:AT3G26040 transcript:AT3G26040.1 description:"HXXXD-type acyl-transferase family protein"	-	Coil	G3DSA:3.30.559.10	PF02458 Transferase family	-	-	-	-	-
Mipan02aG0170600	3641.EOY09157	1.5e-182	645.6	Streptophyta	-	-	2.3.1.74	K00660~CHS:chalcone synthase	ko00941~Flavonoid biosynthesis; ko01100~Metabolic pathways; ko01110~Biosynthesis of secondary metabolites; ko04712~Circadian rhythm - plant	M00137	R01613,R06568,R07987,R07988,R07989	RC00004,RC02726	ko00000,ko00001,ko00002,ko01000,ko01008	-	-	-	Viridiplantae	2QRSY@2759,37MT6@33090,3G7AK@35493,COG3424@1	NA|NA|NA	H	Belongs to the chalcone stilbene synthases family	sp|Q9FSB7|CHS3_RUTGR Chalcone synthase 3 OS=Ruta graveolens OX=37565 GN=CHS3 PE=2 SV=1	tr|A0A061EXR0|A0A061EXR0_THECC Chalcone synthase OS=Theobroma cacao OX=3641 GN=TCM_024558 PE=3 SV=1	gi|590635545|ref|XP_007028655.1| Chalcone synthase [Theobroma cacao]	AT5G13930.1 pep:known chromosome:TAIR10:5:4488688:4490264:1 gene:AT5G13930 transcript:AT5G13930.1 description:"Chalcone synthase"	cd00831 CHS_like	-	G3DSA:3.40.47.10	PF00195 Chalcone and stilbene synthases, N-terminal domain;PF02797 Chalcone and stilbene synthases, C-terminal domain	-	-	-	SSF53901	-
Mipan02aG0180000	3641.EOY02978	2.5e-164	585.1	Streptophyta	-	-	2.3.1.159,2.3.1.74	K00660~CHS:chalcone synthase ; K12644~E2.3.1.159:acridone synthase	ko00941~Flavonoid biosynthesis; ko01058~Acridone alkaloid biosynthesis; ko01100~Metabolic pathways; ko01110~Biosynthesis of secondary metabolites; ko04712~Circadian rhythm - plant	M00137	R01613,R06568,R07250,R07987,R07988,R07989	RC00004,RC02726,RC02952	ko00000,ko00001,ko00002,ko01000,ko01008	-	-	-	Viridiplantae	2QRSY@2759,37MT6@33090,3G7AK@35493,COG3424@1	NA|NA|NA	H	Belongs to the chalcone stilbene synthases family	sp|P51075|CHSY_BETPN Chalcone synthase OS=Betula pendula OX=3505 GN=CHS PE=2 SV=2	tr|A0A1R3ISM7|A0A1R3ISM7_COCAP Uncharacterized protein OS=Corchorus capsularis OX=210143 GN=CCACVL1_10094 PE=3 SV=1	gi|87132969|gb|ABD24222.1| chalcone synthase [Populus alba]	AT5G13930.1 pep:known chromosome:TAIR10:5:4488688:4490264:1 gene:AT5G13930 transcript:AT5G13930.1 description:"Chalcone synthase"	cd00831 CHS_like	-	G3DSA:3.40.47.10	PF00195 Chalcone and stilbene synthases, N-terminal domain;PF02797 Chalcone and stilbene synthases, C-terminal domain	-	-	-	SSF53901	-
Mipan02aG0182600	3641.EOY09434	2.5e-270	937.6	Streptophyta	-	GO:0003674~molecular_function; GO:0003824~catalytic activity; GO:0004497~monooxygenase activity; GO:0005575~cellular_component; GO:0008150~biological_process; GO:0008152~metabolic process; GO:0009058~biosynthetic process; GO:0016020~membrane; GO:0016491~oxidoreductase activity; GO:0016705~oxidoreductase activity, acting on paired donors, with incorporation or reduction of molecular oxygen; GO:001…	1.14.13.28,1.14.14.1,1.14.14.19,1.14.14.32	K00512~CYP17A:steroid 17alpha-monooxygenase / 17alpha-hydroxyprogesterone deacetylase ; K07408~CYP1A1:cytochrome P450 family 1 subfamily A1 ; K13261~CYP93A1:3,9-dihydroxypterocarpan 6a-monooxygenase	ko00380~Tryptophan metabolism; ko00943~Isoflavonoid biosynthesis; ko01100~Metabolic pathways	M00109,M00110	R02211,R02354,R02355,R03089,R03408,R03452,R03629,R03783,R04852,R04853,R07000,R07001,R07021,R07022,R07079,R07080,R07081,R07085,R07087,R07098,R07099,R08390,R08392,R08517,R08518,R09418,R09423,R09442	RC00046,RC00607,RC00660,RC00661,RC00704,RC00723,RC00724,RC00923,RC01222,RC01444,RC01445,RC01585,RC01727,RC01732,RC01733,RC02531	ko00000,ko00001,ko00002,ko00199,ko01000	-	-	-	Viridiplantae	37HQJ@33090,3GC9K@35493,COG2124@1,KOG0156@2759	NA|NA|NA	Q	Belongs to the cytochrome P450 family	sp|O81973|C93A3_SOYBN Cytochrome P450 93A3 OS=Glycine max OX=3847 GN=CYP93A3 PE=2 SV=1	tr|A0A061F4G7|A0A061F4G7_THECC Cytochrome P450 93A3 OS=Theobroma cacao OX=3641 GN=TCM_024852 PE=3 SV=1	gi|590636749|ref|XP_007028932.1| Cytochrome P450 93A3 [Theobroma cacao]	AT5G06900.1 pep:known chromosome:TAIR10:5:2136160:2137925:-1 gene:AT5G06900 transcript:AT5G06900.1 description:"cytochrome P450, family 93, subfamily D, polypeptide 1"	-	Coil	G3DSA:1.10.630.10	PF00067 Cytochrome P450	TRANSMEMBRANE Region of a membrane-bound protein predicted to be embedded in the membrane.;CYTOPLASMIC_DOMAIN Region of a membrane-bound protein predicted to be outside the membrane, in the cytoplasm.;NON_CYTOPLASMIC_DOMAIN Region of a membrane-bound protein predicted to be outside the membrane, in the extracellular region.	PR00463 E-class P450 group I signature;PR00385 P450 superfamily signature	-	SSF48264	-
Mipan02aG0193700	3641.EOY09595	8.9e-187	659.8	Streptophyta	-	-	2.3.1.133	K13065~E2.3.1.133,HCT:shikimate O-hydroxycinnamoyltransferase	ko00940~Phenylpropanoid biosynthesis; ko00941~Flavonoid biosynthesis; ko00945~Stilbenoid, diarylheptanoid and gingerol biosynthesis; ko01100~Metabolic pathways; ko01110~Biosynthesis of secondary metabolites	M00039	R01945,R02416,R07432,R07433	RC00004,RC00055,RC02864	ko00000,ko00001,ko00002,ko01000	-	-	-	Viridiplantae	28N77@1,2SI0I@2759,37Y2B@33090,3GDAE@35493	NA|NA|NA	S	Transferase family	-	tr|A0A061EWX8|A0A061EWX8_THECC HXXXD-type acyl-transferase family protein, putative OS=Theobroma cacao OX=3641 GN=TCM_025010 PE=4 SV=1	gi|590637354|ref|XP_007029093.1| HXXXD-type acyl-transferase family protein, putative [Theobroma cacao]	AT5G47950.1 pep:known chromosome:TAIR10:5:19417031:19418546:-1 gene:AT5G47950 transcript:AT5G47950.1 description:"HXXXD-type acyl-transferase family protein"	-	-	G3DSA:3.30.559.10	PF02458 Transferase family	-	-	-	-	-
Mipan02bG0130200	3641.EOY10636	3.1e-150	538.5	Streptophyta	-	-	2.3.1.133	K13065~E2.3.1.133,HCT:shikimate O-hydroxycinnamoyltransferase	ko00940~Phenylpropanoid biosynthesis; ko00941~Flavonoid biosynthesis; ko00945~Stilbenoid, diarylheptanoid and gingerol biosynthesis; ko01100~Metabolic pathways; ko01110~Biosynthesis of secondary metabolites	M00039	R01945,R02416,R07432,R07433	RC00004,RC00055,RC02864	ko00000,ko00001,ko00002,ko01000	-	-	-	Viridiplantae	28N77@1,2QSKU@2759,37MQ5@33090,3GHA4@35493	NA|NA|NA	S	Encoded by	sp|A0A2P1GIW7|SAT_CATRO Stemmadenine O-acetyltransferase OS=Catharanthus roseus OX=4058 GN=SAT PE=1 SV=1	tr|A0A061F0S6|A0A061F0S6_THECC 3'-N-debenzoyl-2'-deoxytaxol N-benzoyltransferase, putative OS=Theobroma cacao OX=3641 GN=TCM_025949 PE=4 SV=1	gi|590641089|ref|XP_007030134.1| 3'-N-debenzoyl-2'-deoxytaxol N-benzoyltransferase, putative [Theobroma cacao]	AT3G26040.1 pep:known chromosome:TAIR10:3:9519741:9521070:1 gene:AT3G26040 transcript:AT3G26040.1 description:"HXXXD-type acyl-transferase family protein"	-	-	G3DSA:3.30.559.10	PF02458 Transferase family	-	-	-	-	-
Mipan02bG0150700	3641.EOY08728	5.3e-200	703.7	Streptophyta	-	-	2.3.1.133	K13065~E2.3.1.133,HCT:shikimate O-hydroxycinnamoyltransferase	ko00940~Phenylpropanoid biosynthesis; ko00941~Flavonoid biosynthesis; ko00945~Stilbenoid, diarylheptanoid and gingerol biosynthesis; ko01100~Metabolic pathways; ko01110~Biosynthesis of secondary metabolites	M00039	R01945,R02416,R07432,R07433	RC00004,RC00055,RC02864	ko00000,ko00001,ko00002,ko01000	-	-	-	Viridiplantae	28N77@1,2R6QV@2759,387B3@33090,3GNSP@35493	NA|NA|NA	S	BAHD acyltransferase At5g47980-like	sp|Q94FT4|SALAT_PAPSO Salutaridinol 7-O-acetyltransferase OS=Papaver somniferum OX=3469 GN=SALAT PE=1 SV=1	tr|A0A1R3KL63|A0A1R3KL63_9ROSI Transferase OS=Corchorus olitorius OX=93759 GN=COLO4_07032 PE=4 SV=1	gi|590633876|ref|XP_007028226.1| HXXXD-type acyl-transferase family protein, putative [Theobroma cacao]	AT3G26040.1 pep:known chromosome:TAIR10:3:9519741:9521070:1 gene:AT3G26040 transcript:AT3G26040.1 description:"HXXXD-type acyl-transferase family protein"	-	Coil	G3DSA:3.30.559.10	PF02458 Transferase family	-	-	-	-	-
Mipan02bG0172800	3641.EOY09157	5.2e-183	647.1	Streptophyta	-	-	2.3.1.74	K00660~CHS:chalcone synthase	ko00941~Flavonoid biosynthesis; ko01100~Metabolic pathways; ko01110~Biosynthesis of secondary metabolites; ko04712~Circadian rhythm - plant	M00137	R01613,R06568,R07987,R07988,R07989	RC00004,RC02726	ko00000,ko00001,ko00002,ko01000,ko01008	-	-	-	Viridiplantae	2QRSY@2759,37MT6@33090,3G7AK@35493,COG3424@1	NA|NA|NA	H	Belongs to the chalcone stilbene synthases family	sp|Q9XJ57|CHS2_CITSI Chalcone synthase 2 OS=Citrus sinensis OX=2711 GN=CHS2 PE=2 SV=1	tr|A0A061EXR0|A0A061EXR0_THECC Chalcone synthase OS=Theobroma cacao OX=3641 GN=TCM_024558 PE=3 SV=1	gi|590635545|ref|XP_007028655.1| Chalcone synthase [Theobroma cacao]	AT5G13930.1 pep:known chromosome:TAIR10:5:4488688:4490264:1 gene:AT5G13930 transcript:AT5G13930.1 description:"Chalcone synthase"	cd00831 CHS_like	-	G3DSA:3.40.47.10	PF00195 Chalcone and stilbene synthases, N-terminal domain;PF02797 Chalcone and stilbene synthases, C-terminal domain	-	-	-	SSF53901	-
Mipan02bG0182800	3641.EOY02978	3.2e-164	584.7	Streptophyta	-	-	2.3.1.159,2.3.1.74	K00660~CHS:chalcone synthase ; K12644~E2.3.1.159:acridone synthase	ko00941~Flavonoid biosynthesis; ko01058~Acridone alkaloid biosynthesis; ko01100~Metabolic pathways; ko01110~Biosynthesis of secondary metabolites; ko04712~Circadian rhythm - plant	M00137	R01613,R06568,R07250,R07987,R07988,R07989	RC00004,RC02726,RC02952	ko00000,ko00001,ko00002,ko01000,ko01008	-	-	-	Viridiplantae	2QRSY@2759,37MT6@33090,3G7AK@35493,COG3424@1	NA|NA|NA	H	Belongs to the chalcone stilbene synthases family	sp|P51075|CHSY_BETPN Chalcone synthase OS=Betula pendula OX=3505 GN=CHS PE=2 SV=2	tr|A0A1R3ISM7|A0A1R3ISM7_COCAP Uncharacterized protein OS=Corchorus capsularis OX=210143 GN=CCACVL1_10094 PE=3 SV=1	gi|87132969|gb|ABD24222.1| chalcone synthase [Populus alba]	AT5G13930.1 pep:known chromosome:TAIR10:5:4488688:4490264:1 gene:AT5G13930 transcript:AT5G13930.1 description:"Chalcone synthase"	cd00831 CHS_like	-	G3DSA:3.40.47.10	PF00195 Chalcone and stilbene synthases, N-terminal domain;PF02797 Chalcone and stilbene synthases, C-terminal domain	-	-	-	SSF53901	-
Mipan02bG0185500	3641.EOY09434	1.1e-270	938.7	Streptophyta	-	GO:0003674~molecular_function; GO:0003824~catalytic activity; GO:0004497~monooxygenase activity; GO:0005575~cellular_component; GO:0008150~biological_process; GO:0008152~metabolic process; GO:0009058~biosynthetic process; GO:0016020~membrane; GO:0016491~oxidoreductase activity; GO:0016705~oxidoreductase activity, acting on paired donors, with incorporation or reduction of molecular oxygen; GO:001…	1.14.13.28,1.14.14.1,1.14.14.19,1.14.14.32	K00512~CYP17A:steroid 17alpha-monooxygenase / 17alpha-hydroxyprogesterone deacetylase ; K07408~CYP1A1:cytochrome P450 family 1 subfamily A1 ; K13261~CYP93A1:3,9-dihydroxypterocarpan 6a-monooxygenase	ko00380~Tryptophan metabolism; ko00943~Isoflavonoid biosynthesis; ko01100~Metabolic pathways	M00109,M00110	R02211,R02354,R02355,R03089,R03408,R03452,R03629,R03783,R04852,R04853,R07000,R07001,R07021,R07022,R07079,R07080,R07081,R07085,R07087,R07098,R07099,R08390,R08392,R08517,R08518,R09418,R09423,R09442	RC00046,RC00607,RC00660,RC00661,RC00704,RC00723,RC00724,RC00923,RC01222,RC01444,RC01445,RC01585,RC01727,RC01732,RC01733,RC02531	ko00000,ko00001,ko00002,ko00199,ko01000	-	-	-	Viridiplantae	37HQJ@33090,3GC9K@35493,COG2124@1,KOG0156@2759	NA|NA|NA	Q	Belongs to the cytochrome P450 family	sp|O81973|C93A3_SOYBN Cytochrome P450 93A3 OS=Glycine max OX=3847 GN=CYP93A3 PE=2 SV=1	tr|A0A061F4G7|A0A061F4G7_THECC Cytochrome P450 93A3 OS=Theobroma cacao OX=3641 GN=TCM_024852 PE=3 SV=1	gi|590636749|ref|XP_007028932.1| Cytochrome P450 93A3 [Theobroma cacao]	AT5G06900.1 pep:known chromosome:TAIR10:5:2136160:2137925:-1 gene:AT5G06900 transcript:AT5G06900.1 description:"cytochrome P450, family 93, subfamily D, polypeptide 1"	-	Coil	G3DSA:1.10.630.10	PF00067 Cytochrome P450	TRANSMEMBRANE Region of a membrane-bound protein predicted to be embedded in the membrane.;CYTOPLASMIC_DOMAIN Region of a membrane-bound protein predicted to be outside the membrane, in the cytoplasm.;NON_CYTOPLASMIC_DOMAIN Region of a membrane-bound protein predicted to be outside the membrane, in the extracellular region.	PR00463 E-class P450 group I signature;PR00385 P450 superfamily signature	-	SSF48264	-
Mipan02bG0197200	3641.EOY09595	8.9e-187	659.8	Streptophyta	-	-	2.3.1.133	K13065~E2.3.1.133,HCT:shikimate O-hydroxycinnamoyltransferase	ko00940~Phenylpropanoid biosynthesis; ko00941~Flavonoid biosynthesis; ko00945~Stilbenoid, diarylheptanoid and gingerol biosynthesis; ko01100~Metabolic pathways; ko01110~Biosynthesis of secondary metabolites	M00039	R01945,R02416,R07432,R07433	RC00004,RC00055,RC02864	ko00000,ko00001,ko00002,ko01000	-	-	-	Viridiplantae	28N77@1,2SI0I@2759,37Y2B@33090,3GDAE@35493	NA|NA|NA	S	Transferase family	-	tr|A0A061EWX8|A0A061EWX8_THECC HXXXD-type acyl-transferase family protein, putative OS=Theobroma cacao OX=3641 GN=TCM_025010 PE=4 SV=1	gi|590637354|ref|XP_007029093.1| HXXXD-type acyl-transferase family protein, putative [Theobroma cacao]	AT5G47950.1 pep:known chromosome:TAIR10:5:19417031:19418546:-1 gene:AT5G47950 transcript:AT5G47950.1 description:"HXXXD-type acyl-transferase family protein"	-	-	G3DSA:3.30.559.10	PF02458 Transferase family	-	-	-	-	-
Mipan03aG0029700	29730.Gorai.011G273100.1	1.5e-149	536.2	Eukaryota	-	-	1.14.13.53,1.14.13.89,1.14.14.19,1.14.14.32	K00512~CYP17A:steroid 17alpha-monooxygenase / 17alpha-hydroxyprogesterone deacetylase ; K13260~CYP81E:isoflavone/4'-methoxyisoflavone 2'-hydroxylase ; K17961~CYP82G1:trimethyltridecatetraene/dimethylnonatriene synthase ; K20623~CYP92A6:typhasterol/6-deoxotyphasterol 2alpha-hydroxylase	ko00904~Diterpenoid biosynthesis; ko00905~Brassinosteroid biosynthesis; ko00943~Isoflavonoid biosynthesis; ko01100~Metabolic pathways; ko01110~Biosynthesis of secondary metabolites	M00109,M00110	R02211,R03783,R04852,R04853,R06560,R06561,R06606,R06607,R07371,R07470,R07474,R07746,R08517,R08518,R10562	RC00046,RC00607,RC00660,RC00661,RC00923,RC01222,RC03196,RC03197	ko00000,ko00001,ko00002,ko00199,ko01000	-	-	-	Eukaryota	COG2124@1,KOG0156@2759	NA|NA|NA	Q	cytochrome p450	sp|W8JMU7|CYQ32_CATRO Cytochrome P450 81Q32 OS=Catharanthus roseus OX=4058 GN=CYP81Q32 PE=2 SV=1	tr|A0A1R3I1F0|A0A1R3I1F0_9ROSI Cytochrome P450 OS=Corchorus olitorius OX=93759 GN=COLO4_25563 PE=3 SV=1	gi|823240810|ref|XP_012453012.1| PREDICTED: cytochrome P450 81E8-like [Gossypium raimondii]	AT4G37320.1 pep:known chromosome:TAIR10:4:17559580:17561727:-1 gene:AT4G37320 transcript:AT4G37320.1 description:"cytochrome P450, family 81, subfamily D, polypeptide 5"	-	-	G3DSA:1.10.630.10	PF00067 Cytochrome P450	TRANSMEMBRANE Region of a membrane-bound protein predicted to be embedded in the membrane.;CYTOPLASMIC_DOMAIN Region of a membrane-bound protein predicted to be outside the membrane, in the cytoplasm.;NON_CYTOPLASMIC_DOMAIN Region of a membrane-bound protein predicted to be outside the membrane, in the extracellular region.	PR00463 E-class P450 group I signature	-	SSF48264	-
Mipan03aG0029800	29730.Gorai.011G273100.1	8.4e-178	630.2	Eukaryota	-	-	1.14.13.53,1.14.13.89,1.14.14.19,1.14.14.32	K00512~CYP17A:steroid 17alpha-monooxygenase / 17alpha-hydroxyprogesterone deacetylase ; K13260~CYP81E:isoflavone/4'-methoxyisoflavone 2'-hydroxylase ; K17961~CYP82G1:trimethyltridecatetraene/dimethylnonatriene synthase ; K20623~CYP92A6:typhasterol/6-deoxotyphasterol 2alpha-hydroxylase	ko00904~Diterpenoid biosynthesis; ko00905~Brassinosteroid biosynthesis; ko00943~Isoflavonoid biosynthesis; ko01100~Metabolic pathways; ko01110~Biosynthesis of secondary metabolites	M00109,M00110	R02211,R03783,R04852,R04853,R06560,R06561,R06606,R06607,R07371,R07470,R07474,R07746,R08517,R08518,R10562	RC00046,RC00607,RC00660,RC00661,RC00923,RC01222,RC03196,RC03197	ko00000,ko00001,ko00002,ko00199,ko01000	-	-	-	Eukaryota	COG2124@1,KOG0156@2759	NA|NA|NA	Q	cytochrome p450	sp|W8JMU7|CYQ32_CATRO Cytochrome P450 81Q32 OS=Catharanthus roseus OX=4058 GN=CYP81Q32 PE=2 SV=1	tr|A0A1R3I1F0|A0A1R3I1F0_9ROSI Cytochrome P450 OS=Corchorus olitorius OX=93759 GN=COLO4_25563 PE=3 SV=1	gi|823240810|ref|XP_012453012.1| PREDICTED: cytochrome P450 81E8-like [Gossypium raimondii]	AT4G37310.1 pep:known chromosome:TAIR10:4:17555927:17558943:-1 gene:AT4G37310 transcript:AT4G37310.1 description:"cytochrome P450, family 81, subfamily H, polypeptide 1"	-	-	G3DSA:1.10.630.10	PF00067 Cytochrome P450	TRANSMEMBRANE Region of a membrane-bound protein predicted to be embedded in the membrane.;CYTOPLASMIC_DOMAIN Region of a membrane-bound protein predicted to be outside the membrane, in the cytoplasm.;NON_CYTOPLASMIC_DOMAIN Region of a membrane-bound protein predicted to be outside the membrane, in the extracellular region.	PR00463 E-class P450 group I signature;PR00385 P450 superfamily signature	-	SSF48264	-
Mipan03aG0029900	29730.Gorai.011G273100.1	2.6e-176	625.2	Eukaryota	-	-	1.14.13.53,1.14.13.89,1.14.14.19,1.14.14.32	K00512~CYP17A:steroid 17alpha-monooxygenase / 17alpha-hydroxyprogesterone deacetylase ; K13260~CYP81E:isoflavone/4'-methoxyisoflavone 2'-hydroxylase ; K17961~CYP82G1:trimethyltridecatetraene/dimethylnonatriene synthase ; K20623~CYP92A6:typhasterol/6-deoxotyphasterol 2alpha-hydroxylase	ko00904~Diterpenoid biosynthesis; ko00905~Brassinosteroid biosynthesis; ko00943~Isoflavonoid biosynthesis; ko01100~Metabolic pathways; ko01110~Biosynthesis of secondary metabolites	M00109,M00110	R02211,R03783,R04852,R04853,R06560,R06561,R06606,R06607,R07371,R07470,R07474,R07746,R08517,R08518,R10562	RC00046,RC00607,RC00660,RC00661,RC00923,RC01222,RC03196,RC03197	ko00000,ko00001,ko00002,ko00199,ko01000	-	-	-	Eukaryota	COG2124@1,KOG0156@2759	NA|NA|NA	Q	cytochrome p450	sp|W8JMU7|CYQ32_CATRO Cytochrome P450 81Q32 OS=Catharanthus roseus OX=4058 GN=CYP81Q32 PE=2 SV=1	tr|A0A1R3I1F0|A0A1R3I1F0_9ROSI Cytochrome P450 OS=Corchorus olitorius OX=93759 GN=COLO4_25563 PE=3 SV=1	gi|823240810|ref|XP_012453012.1| PREDICTED: cytochrome P450 81E8-like [Gossypium raimondii]	AT4G37310.1 pep:known chromosome:TAIR10:4:17555927:17558943:-1 gene:AT4G37310 transcript:AT4G37310.1 description:"cytochrome P450, family 81, subfamily H, polypeptide 1"	-	-	G3DSA:1.10.630.10	PF00067 Cytochrome P450	-	PR00463 E-class P450 group I signature	-	SSF48264	-
Mipan03aG0064100	225117.XP_009344895.1	1.2e-136	493	fabids	-	-	5.5.1.6	K01859~E5.5.1.6:chalcone isomerase	ko00941~Flavonoid biosynthesis; ko01100~Metabolic pathways; ko01110~Biosynthesis of secondary metabolites	M00137	R02446,R06556,R07990,R07995	RC00718	ko00000,ko00001,ko00002,ko01000	-	-	-	Viridiplantae	28IU6@1,2QR5P@2759,37MZ6@33090,3G8P9@35493,4JIM3@91835	NA|NA|NA	G	Belongs to the chalcone isomerase family	sp|A2IBF8|CFI_GOSHI Chalcone--flavonone isomerase OS=Gossypium hirsutum OX=3635 GN=CHI PE=2 SV=1	tr|A0A1R3K6L8|A0A1R3K6L8_9ROSI Chalcone-flavonone isomerase family protein OS=Corchorus olitorius OX=93759 GN=COLO4_10881 PE=3 SV=1	gi|694435465|ref|XP_009344895.1| PREDICTED: chalcone--flavonone isomerase isoform X1 [Pyrus x bretschneideri]	AT3G55120.1 pep:known chromosome:TAIR10:3:20430114:20431470:-1 gene:AT3G55120 transcript:AT3G55120.1 description:"Chalcone--flavonone isomerase 1"	-	-	G3DSA:1.10.890.20;G3DSA:3.50.70.10	PF02431 Chalcone-flavanone isomerase	-	-	-	SSF54626	-
Mipan03aG0096600	29730.Gorai.012G006700.1	1.9e-157	562.4	Streptophyta	-	GO:0003674~molecular_function; GO:0003824~catalytic activity; GO:0006807~nitrogen compound metabolic process; GO:0008150~biological_process; GO:0008152~metabolic process; GO:0009820~alkaloid metabolic process; GO:0016740~transferase activity; GO:0016746~transferase activity, transferring acyl groups; GO:0016747~transferase activity, transferring acyl groups other than amino-acyl groups; GO:005063…	2.3.1.133	K13065~E2.3.1.133,HCT:shikimate O-hydroxycinnamoyltransferase	ko00940~Phenylpropanoid biosynthesis; ko00941~Flavonoid biosynthesis; ko00945~Stilbenoid, diarylheptanoid and gingerol biosynthesis; ko01100~Metabolic pathways; ko01110~Biosynthesis of secondary metabolites	M00039	R01945,R02416,R07432,R07433	RC00004,RC00055,RC02864	ko00000,ko00001,ko00002,ko01000	-	-	-	Viridiplantae	28N77@1,2SI0I@2759,37Y2B@33090,3GH81@35493	NA|NA|NA	S	vinorine synthase activity	sp|A0A2P1GIW7|SAT_CATRO Stemmadenine O-acetyltransferase OS=Catharanthus roseus OX=4058 GN=SAT PE=1 SV=1	tr|A0A1R3G821|A0A1R3G821_9ROSI Transferase OS=Corchorus olitorius OX=93759 GN=COLO4_36540 PE=4 SV=1	gi|823253796|ref|XP_012459535.1| PREDICTED: vinorine synthase-like [Gossypium raimondii]	AT3G26040.1 pep:known chromosome:TAIR10:3:9519741:9521070:1 gene:AT3G26040 transcript:AT3G26040.1 description:"HXXXD-type acyl-transferase family protein"	-	-	G3DSA:3.30.559.10	PF02458 Transferase family	-	-	-	-	-
Mipan03aG0152400	29730.Gorai.009G057200.1	1.1e-197	696	Streptophyta	-	-	2.3.1.133	K13065~E2.3.1.133,HCT:shikimate O-hydroxycinnamoyltransferase	ko00940~Phenylpropanoid biosynthesis; ko00941~Flavonoid biosynthesis; ko00945~Stilbenoid, diarylheptanoid and gingerol biosynthesis; ko01100~Metabolic pathways; ko01110~Biosynthesis of secondary metabolites	M00039	R01945,R02416,R07432,R07433	RC00004,RC00055,RC02864	ko00000,ko00001,ko00002,ko01000	-	-	-	Viridiplantae	28M37@1,2QTJX@2759,37PEB@33090,3GDPH@35493	NA|NA|NA	S	shikimate	sp|Q8GSM7|HST_TOBAC Shikimate O-hydroxycinnamoyltransferase OS=Nicotiana tabacum OX=4097 GN=HST PE=1 SV=1	tr|A0A5D2Z3N1|A0A5D2Z3N1_GOSMU Uncharacterized protein OS=Gossypium mustelinum OX=34275 GN=E1A91_A05G057300v1 PE=4 SV=1	gi|823219829|ref|XP_012442633.1| PREDICTED: shikimate O-hydroxycinnamoyltransferase-like [Gossypium raimondii]	AT5G48930.1 pep:known chromosome:TAIR10:5:19836299:19838162:-1 gene:AT5G48930 transcript:AT5G48930.1 description:"Shikimate O-hydroxycinnamoyltransferase"	-	-	G3DSA:3.30.559.10	PF02458 Transferase family	-	-	-	-	-
Mipan03aG0169600	3641.EOX96219	2.8e-158	564.7	Streptophyta	-	-	1.1.1.348	K13265~VR:vestitone reductase	ko00943~Isoflavonoid biosynthesis; ko01110~Biosynthesis of secondary metabolites	-	R07737	RC00235	ko00000,ko00001,ko01000	-	-	-	Viridiplantae	37KRK@33090,3GEI0@35493,COG0451@1,KOG1502@2759	NA|NA|NA	V	vestitone reductase-like	sp|Q40316|VESTR_MEDSA Vestitone reductase OS=Medicago sativa OX=3879 PE=1 SV=1	tr|A0A061DTX5|A0A061DTX5_THECC NAD(P)-binding Rossmann-fold superfamily protein OS=Theobroma cacao OX=3641 GN=TCM_005516 PE=4 SV=1	gi|590723007|ref|XP_007052062.1| NAD(P)-binding Rossmann-fold superfamily protein [Theobroma cacao]	AT2G45400.1 pep:known chromosome:TAIR10:2:18703829:18706266:-1 gene:AT2G45400 transcript:AT2G45400.1 description:"NAD(P)-binding Rossmann-fold superfamily protein"	cd08958 FR_SDR_e	-	G3DSA:3.40.50.720	PF01370 NAD dependent epimerase/dehydratase family	-	-	-	SSF51735	-
Mipan03aG0169800	3641.EOX96217	1.4e-136	492.7	Streptophyta	-	-	1.1.1.348	K13265~VR:vestitone reductase	ko00943~Isoflavonoid biosynthesis; ko01110~Biosynthesis of secondary metabolites	-	R07737	RC00235	ko00000,ko00001,ko01000	-	-	-	Viridiplantae	37KRK@33090,3GEI0@35493,COG0451@1,KOG1502@2759	NA|NA|NA	V	vestitone reductase-like	sp|Q40316|VESTR_MEDSA Vestitone reductase OS=Medicago sativa OX=3879 PE=1 SV=1	tr|A0A1R3HZM1|A0A1R3HZM1_COCAP NAD-dependent epimerase/dehydratase OS=Corchorus capsularis OX=210143 GN=CCACVL1_16052 PE=4 SV=1	gi|590723003|ref|XP_007052060.1| NAD(P)-binding Rossmann-fold superfamily protein isoform 1 [Theobroma cacao]	AT2G45400.1 pep:known chromosome:TAIR10:2:18703829:18706266:-1 gene:AT2G45400 transcript:AT2G45400.1 description:"NAD(P)-binding Rossmann-fold superfamily protein"	cd08958 FR_SDR_e	-	G3DSA:3.40.50.720	PF01370 NAD dependent epimerase/dehydratase family	-	-	-	SSF51735	-
Mipan03aG0170600	3641.EOX96217	1.8e-136	492.3	Streptophyta	-	-	1.1.1.348	K13265~VR:vestitone reductase	ko00943~Isoflavonoid biosynthesis; ko01110~Biosynthesis of secondary metabolites	-	R07737	RC00235	ko00000,ko00001,ko01000	-	-	-	Viridiplantae	37KRK@33090,3GEI0@35493,COG0451@1,KOG1502@2759	NA|NA|NA	V	vestitone reductase-like	sp|Q40316|VESTR_MEDSA Vestitone reductase OS=Medicago sativa OX=3879 PE=1 SV=1	tr|A0A1R3HZM1|A0A1R3HZM1_COCAP NAD-dependent epimerase/dehydratase OS=Corchorus capsularis OX=210143 GN=CCACVL1_16052 PE=4 SV=1	gi|590723003|ref|XP_007052060.1| NAD(P)-binding Rossmann-fold superfamily protein isoform 1 [Theobroma cacao]	AT2G45400.1 pep:known chromosome:TAIR10:2:18703829:18706266:-1 gene:AT2G45400 transcript:AT2G45400.1 description:"NAD(P)-binding Rossmann-fold superfamily protein"	cd08958 FR_SDR_e	-	G3DSA:3.40.50.720	PF01370 NAD dependent epimerase/dehydratase family	-	-	-	SSF51735	-
Mipan03aG0173200	3641.EOX96217	1.3e-131	476.1	Streptophyta	-	-	1.1.1.348	K13265~VR:vestitone reductase	ko00943~Isoflavonoid biosynthesis; ko01110~Biosynthesis of secondary metabolites	-	R07737	RC00235	ko00000,ko00001,ko01000	-	-	-	Viridiplantae	37KRK@33090,3GEI0@35493,COG0451@1,KOG1502@2759	NA|NA|NA	V	vestitone reductase-like	sp|Q40316|VESTR_MEDSA Vestitone reductase OS=Medicago sativa OX=3879 PE=1 SV=1	tr|A0A1R3HZM1|A0A1R3HZM1_COCAP NAD-dependent epimerase/dehydratase OS=Corchorus capsularis OX=210143 GN=CCACVL1_16052 PE=4 SV=1	gi|590723003|ref|XP_007052060.1| NAD(P)-binding Rossmann-fold superfamily protein isoform 1 [Theobroma cacao]	AT2G45400.1 pep:known chromosome:TAIR10:2:18703829:18706266:-1 gene:AT2G45400 transcript:AT2G45400.1 description:"NAD(P)-binding Rossmann-fold superfamily protein"	cd08958 FR_SDR_e	-	G3DSA:3.40.50.720	PF01370 NAD dependent epimerase/dehydratase family	-	-	-	SSF51735	-
Mipan03aG0232700	3641.EOY20175	2.5e-286	990.7	Streptophyta	-	-	1.14.13.11	K00487~CYP73A:trans-cinnamate 4-monooxygenase	ko00130~Ubiquinone and other terpenoid-quinone biosynthesis; ko00360~Phenylalanine metabolism; ko00940~Phenylpropanoid biosynthesis; ko00941~Flavonoid biosynthesis; ko00945~Stilbenoid, diarylheptanoid and gingerol biosynthesis; ko01100~Metabolic pathways; ko01110~Biosynthesis of secondary metabolites	M00039,M00137,M00350	R02253,R08815	RC00490	ko00000,ko00001,ko00002,ko00199,ko01000	-	-	-	Viridiplantae	37IMZ@33090,3GEUG@35493,COG2124@1,KOG0156@2759	NA|NA|NA	Q	Belongs to the cytochrome P450 family	sp|Q43054|TCMO_POPKI Trans-cinnamate 4-monooxygenase OS=Populus kitakamiensis OX=34292 GN=CYP73A16 PE=2 SV=1	tr|A0A061FSB7|A0A061FSB7_THECC Cinnamate-4-hydroxylase OS=Theobroma cacao OX=3641 GN=TCM_045554 PE=3 SV=1	gi|590570534|ref|XP_007011365.1| Cinnamate-4-hydroxylase [Theobroma cacao]	AT2G30490.1 pep:known chromosome:TAIR10:2:12993663:12995770:-1 gene:AT2G30490 transcript:AT2G30490.1 description:"Trans-cinnamate 4-monooxygenase"	-	-	G3DSA:1.10.630.10	PF00067 Cytochrome P450	TRANSMEMBRANE Region of a membrane-bound protein predicted to be embedded in the membrane.;CYTOPLASMIC_DOMAIN Region of a membrane-bound protein predicted to be outside the membrane, in the cytoplasm.;NON_CYTOPLASMIC_DOMAIN Region of a membrane-bound protein predicted to be outside the membrane, in the extracellular region.	PR00463 E-class P450 group I signature;PR00385 P450 superfamily signature	-	SSF48264	-
Mipan03bG0025700	29730.Gorai.011G273100.1	1.6e-148	532.7	Eukaryota	-	-	1.14.13.53,1.14.13.89,1.14.14.19,1.14.14.32	K00512~CYP17A:steroid 17alpha-monooxygenase / 17alpha-hydroxyprogesterone deacetylase ; K13260~CYP81E:isoflavone/4'-methoxyisoflavone 2'-hydroxylase ; K17961~CYP82G1:trimethyltridecatetraene/dimethylnonatriene synthase ; K20623~CYP92A6:typhasterol/6-deoxotyphasterol 2alpha-hydroxylase	ko00904~Diterpenoid biosynthesis; ko00905~Brassinosteroid biosynthesis; ko00943~Isoflavonoid biosynthesis; ko01100~Metabolic pathways; ko01110~Biosynthesis of secondary metabolites	M00109,M00110	R02211,R03783,R04852,R04853,R06560,R06561,R06606,R06607,R07371,R07470,R07474,R07746,R08517,R08518,R10562	RC00046,RC00607,RC00660,RC00661,RC00923,RC01222,RC03196,RC03197	ko00000,ko00001,ko00002,ko00199,ko01000	-	-	-	Eukaryota	COG2124@1,KOG0156@2759	NA|NA|NA	Q	cytochrome p450	sp|W8JMU7|CYQ32_CATRO Cytochrome P450 81Q32 OS=Catharanthus roseus OX=4058 GN=CYP81Q32 PE=2 SV=1	tr|A0A1R3I1F0|A0A1R3I1F0_9ROSI Cytochrome P450 OS=Corchorus olitorius OX=93759 GN=COLO4_25563 PE=3 SV=1	gi|823240810|ref|XP_012453012.1| PREDICTED: cytochrome P450 81E8-like [Gossypium raimondii]	AT4G37320.1 pep:known chromosome:TAIR10:4:17559580:17561727:-1 gene:AT4G37320 transcript:AT4G37320.1 description:"cytochrome P450, family 81, subfamily D, polypeptide 5"	-	-	G3DSA:1.10.630.10	PF00067 Cytochrome P450	-	PR00463 E-class P450 group I signature	-	SSF48264	-
Mipan03bG0025800	29730.Gorai.011G273100.1	8.4e-178	630.2	Eukaryota	-	-	1.14.13.53,1.14.13.89,1.14.14.19,1.14.14.32	K00512~CYP17A:steroid 17alpha-monooxygenase / 17alpha-hydroxyprogesterone deacetylase ; K13260~CYP81E:isoflavone/4'-methoxyisoflavone 2'-hydroxylase ; K17961~CYP82G1:trimethyltridecatetraene/dimethylnonatriene synthase ; K20623~CYP92A6:typhasterol/6-deoxotyphasterol 2alpha-hydroxylase	ko00904~Diterpenoid biosynthesis; ko00905~Brassinosteroid biosynthesis; ko00943~Isoflavonoid biosynthesis; ko01100~Metabolic pathways; ko01110~Biosynthesis of secondary metabolites	M00109,M00110	R02211,R03783,R04852,R04853,R06560,R06561,R06606,R06607,R07371,R07470,R07474,R07746,R08517,R08518,R10562	RC00046,RC00607,RC00660,RC00661,RC00923,RC01222,RC03196,RC03197	ko00000,ko00001,ko00002,ko00199,ko01000	-	-	-	Eukaryota	COG2124@1,KOG0156@2759	NA|NA|NA	Q	cytochrome p450	sp|W8JMU7|CYQ32_CATRO Cytochrome P450 81Q32 OS=Catharanthus roseus OX=4058 GN=CYP81Q32 PE=2 SV=1	tr|A0A1R3I1F0|A0A1R3I1F0_9ROSI Cytochrome P450 OS=Corchorus olitorius OX=93759 GN=COLO4_25563 PE=3 SV=1	gi|823240810|ref|XP_012453012.1| PREDICTED: cytochrome P450 81E8-like [Gossypium raimondii]	AT4G37310.1 pep:known chromosome:TAIR10:4:17555927:17558943:-1 gene:AT4G37310 transcript:AT4G37310.1 description:"cytochrome P450, family 81, subfamily H, polypeptide 1"	-	-	G3DSA:1.10.630.10	PF00067 Cytochrome P450	TRANSMEMBRANE Region of a membrane-bound protein predicted to be embedded in the membrane.;CYTOPLASMIC_DOMAIN Region of a membrane-bound protein predicted to be outside the membrane, in the cytoplasm.;NON_CYTOPLASMIC_DOMAIN Region of a membrane-bound protein predicted to be outside the membrane, in the extracellular region.	PR00463 E-class P450 group I signature;PR00385 P450 superfamily signature	-	SSF48264	-
Mipan03bG0025900	29730.Gorai.011G273100.1	2.6e-176	625.2	Eukaryota	-	-	1.14.13.53,1.14.13.89,1.14.14.19,1.14.14.32	K00512~CYP17A:steroid 17alpha-monooxygenase / 17alpha-hydroxyprogesterone deacetylase ; K13260~CYP81E:isoflavone/4'-methoxyisoflavone 2'-hydroxylase ; K17961~CYP82G1:trimethyltridecatetraene/dimethylnonatriene synthase ; K20623~CYP92A6:typhasterol/6-deoxotyphasterol 2alpha-hydroxylase	ko00904~Diterpenoid biosynthesis; ko00905~Brassinosteroid biosynthesis; ko00943~Isoflavonoid biosynthesis; ko01100~Metabolic pathways; ko01110~Biosynthesis of secondary metabolites	M00109,M00110	R02211,R03783,R04852,R04853,R06560,R06561,R06606,R06607,R07371,R07470,R07474,R07746,R08517,R08518,R10562	RC00046,RC00607,RC00660,RC00661,RC00923,RC01222,RC03196,RC03197	ko00000,ko00001,ko00002,ko00199,ko01000	-	-	-	Eukaryota	COG2124@1,KOG0156@2759	NA|NA|NA	Q	cytochrome p450	sp|W8JMU7|CYQ32_CATRO Cytochrome P450 81Q32 OS=Catharanthus roseus OX=4058 GN=CYP81Q32 PE=2 SV=1	tr|A0A1R3I1F0|A0A1R3I1F0_9ROSI Cytochrome P450 OS=Corchorus olitorius OX=93759 GN=COLO4_25563 PE=3 SV=1	gi|823240810|ref|XP_012453012.1| PREDICTED: cytochrome P450 81E8-like [Gossypium raimondii]	AT4G37310.1 pep:known chromosome:TAIR10:4:17555927:17558943:-1 gene:AT4G37310 transcript:AT4G37310.1 description:"cytochrome P450, family 81, subfamily H, polypeptide 1"	-	-	G3DSA:1.10.630.10	PF00067 Cytochrome P450	-	PR00463 E-class P450 group I signature	-	SSF48264	-
Mipan03bG0059800	3750.XP_008370145.1	9e-227	793.1	fabids	-	-	5.5.1.6	K01859~E5.5.1.6:chalcone isomerase	ko00941~Flavonoid biosynthesis; ko01100~Metabolic pathways; ko01110~Biosynthesis of secondary metabolites	M00137	R02446,R06556,R07990,R07995	RC00718	ko00000,ko00001,ko00002,ko01000	-	-	-	Viridiplantae	28IU6@1,2QR5P@2759,37MZ6@33090,3G8P9@35493,4JIM3@91835	NA|NA|NA	G	Belongs to the chalcone isomerase family	sp|A2IBF8|CFI_GOSHI Chalcone--flavonone isomerase OS=Gossypium hirsutum OX=3635 GN=CHI PE=2 SV=1	tr|A0A498KVS4|A0A498KVS4_MALDO Chalcone-flavonone isomerase family protein OS=Malus domestica OX=3750 GN=DVH24_023177 PE=3 SV=1	gi|657943639|ref|XP_008370145.1| PREDICTED: uncharacterized protein LOC103433655 isoform X1 [Malus domestica]	AT3G55120.1 pep:known chromosome:TAIR10:3:20430114:20431470:-1 gene:AT3G55120 transcript:AT3G55120.1 description:"Chalcone--flavonone isomerase 1"	-	-	G3DSA:1.10.890.20;G3DSA:3.50.70.10	PF02431 Chalcone-flavanone isomerase	-	-	-	SSF54626	-
Mipan03bG0089700	29730.Gorai.012G006700.1	5.6e-157	560.8	Streptophyta	-	GO:0003674~molecular_function; GO:0003824~catalytic activity; GO:0006807~nitrogen compound metabolic process; GO:0008150~biological_process; GO:0008152~metabolic process; GO:0009820~alkaloid metabolic process; GO:0016740~transferase activity; GO:0016746~transferase activity, transferring acyl groups; GO:0016747~transferase activity, transferring acyl groups other than amino-acyl groups; GO:005063…	2.3.1.133	K13065~E2.3.1.133,HCT:shikimate O-hydroxycinnamoyltransferase	ko00940~Phenylpropanoid biosynthesis; ko00941~Flavonoid biosynthesis; ko00945~Stilbenoid, diarylheptanoid and gingerol biosynthesis; ko01100~Metabolic pathways; ko01110~Biosynthesis of secondary metabolites	M00039	R01945,R02416,R07432,R07433	RC00004,RC00055,RC02864	ko00000,ko00001,ko00002,ko01000	-	-	-	Viridiplantae	28N77@1,2SI0I@2759,37Y2B@33090,3GH81@35493	NA|NA|NA	S	vinorine synthase activity	sp|A0A2P1GIW7|SAT_CATRO Stemmadenine O-acetyltransferase OS=Catharanthus roseus OX=4058 GN=SAT PE=1 SV=1	tr|A0A1R3G821|A0A1R3G821_9ROSI Transferase OS=Corchorus olitorius OX=93759 GN=COLO4_36540 PE=4 SV=1	gi|823253796|ref|XP_012459535.1| PREDICTED: vinorine synthase-like [Gossypium raimondii]	AT3G26040.1 pep:known chromosome:TAIR10:3:9519741:9521070:1 gene:AT3G26040 transcript:AT3G26040.1 description:"HXXXD-type acyl-transferase family protein"	-	-	G3DSA:3.30.559.10	PF02458 Transferase family	-	-	-	-	-
Mipan03bG0142300	29730.Gorai.009G057200.1	1.1e-197	696	Streptophyta	-	-	2.3.1.133	K13065~E2.3.1.133,HCT:shikimate O-hydroxycinnamoyltransferase	ko00940~Phenylpropanoid biosynthesis; ko00941~Flavonoid biosynthesis; ko00945~Stilbenoid, diarylheptanoid and gingerol biosynthesis; ko01100~Metabolic pathways; ko01110~Biosynthesis of secondary metabolites	M00039	R01945,R02416,R07432,R07433	RC00004,RC00055,RC02864	ko00000,ko00001,ko00002,ko01000	-	-	-	Viridiplantae	28M37@1,2QTJX@2759,37PEB@33090,3GDPH@35493	NA|NA|NA	S	shikimate	sp|Q8GSM7|HST_TOBAC Shikimate O-hydroxycinnamoyltransferase OS=Nicotiana tabacum OX=4097 GN=HST PE=1 SV=1	tr|A0A5D2Z3N1|A0A5D2Z3N1_GOSMU Uncharacterized protein OS=Gossypium mustelinum OX=34275 GN=E1A91_A05G057300v1 PE=4 SV=1	gi|823219829|ref|XP_012442633.1| PREDICTED: shikimate O-hydroxycinnamoyltransferase-like [Gossypium raimondii]	AT5G48930.1 pep:known chromosome:TAIR10:5:19836299:19838162:-1 gene:AT5G48930 transcript:AT5G48930.1 description:"Shikimate O-hydroxycinnamoyltransferase"	-	-	G3DSA:3.30.559.10	PF02458 Transferase family	-	-	-	-	-
Mipan03bG0158700	3641.EOX96219	1.4e-157	562.4	Streptophyta	-	-	1.1.1.348	K13265~VR:vestitone reductase	ko00943~Isoflavonoid biosynthesis; ko01110~Biosynthesis of secondary metabolites	-	R07737	RC00235	ko00000,ko00001,ko01000	-	-	-	Viridiplantae	37KRK@33090,3GEI0@35493,COG0451@1,KOG1502@2759	NA|NA|NA	V	vestitone reductase-like	sp|Q40316|VESTR_MEDSA Vestitone reductase OS=Medicago sativa OX=3879 PE=1 SV=1	tr|A0A061DTX5|A0A061DTX5_THECC NAD(P)-binding Rossmann-fold superfamily protein OS=Theobroma cacao OX=3641 GN=TCM_005516 PE=4 SV=1	gi|590723007|ref|XP_007052062.1| NAD(P)-binding Rossmann-fold superfamily protein [Theobroma cacao]	AT2G45400.1 pep:known chromosome:TAIR10:2:18703829:18706266:-1 gene:AT2G45400 transcript:AT2G45400.1 description:"NAD(P)-binding Rossmann-fold superfamily protein"	cd08958 FR_SDR_e	-	G3DSA:3.40.50.720	PF01370 NAD dependent epimerase/dehydratase family	-	-	-	SSF51735	-
Mipan03bG0158800	3641.EOX96217	4.5e-135	487.6	Streptophyta	-	-	1.1.1.348	K13265~VR:vestitone reductase	ko00943~Isoflavonoid biosynthesis; ko01110~Biosynthesis of secondary metabolites	-	R07737	RC00235	ko00000,ko00001,ko01000	-	-	-	Viridiplantae	37KRK@33090,3GEI0@35493,COG0451@1,KOG1502@2759	NA|NA|NA	V	vestitone reductase-like	sp|Q40316|VESTR_MEDSA Vestitone reductase OS=Medicago sativa OX=3879 PE=1 SV=1	tr|A0A1R3HZM1|A0A1R3HZM1_COCAP NAD-dependent epimerase/dehydratase OS=Corchorus capsularis OX=210143 GN=CCACVL1_16052 PE=4 SV=1	gi|590723003|ref|XP_007052060.1| NAD(P)-binding Rossmann-fold superfamily protein isoform 1 [Theobroma cacao]	AT2G45400.1 pep:known chromosome:TAIR10:2:18703829:18706266:-1 gene:AT2G45400 transcript:AT2G45400.1 description:"NAD(P)-binding Rossmann-fold superfamily protein"	cd08958 FR_SDR_e	-	G3DSA:3.40.50.720	PF01370 NAD dependent epimerase/dehydratase family	-	-	-	SSF51735	-
Mipan03bG0158900	3641.EOX96217	3e-139	501.5	Streptophyta	-	-	1.1.1.348	K13265~VR:vestitone reductase	ko00943~Isoflavonoid biosynthesis; ko01110~Biosynthesis of secondary metabolites	-	R07737	RC00235	ko00000,ko00001,ko01000	-	-	-	Viridiplantae	37KRK@33090,3GEI0@35493,COG0451@1,KOG1502@2759	NA|NA|NA	V	vestitone reductase-like	sp|Q40316|VESTR_MEDSA Vestitone reductase OS=Medicago sativa OX=3879 PE=1 SV=1	tr|A0A1R3HZM1|A0A1R3HZM1_COCAP NAD-dependent epimerase/dehydratase OS=Corchorus capsularis OX=210143 GN=CCACVL1_16052 PE=4 SV=1	gi|590723003|ref|XP_007052060.1| NAD(P)-binding Rossmann-fold superfamily protein isoform 1 [Theobroma cacao]	AT2G45400.1 pep:known chromosome:TAIR10:2:18703829:18706266:-1 gene:AT2G45400 transcript:AT2G45400.1 description:"NAD(P)-binding Rossmann-fold superfamily protein"	cd08958 FR_SDR_e	-	G3DSA:3.40.50.720	PF01370 NAD dependent epimerase/dehydratase family	-	-	-	SSF51735	-
Mipan03bG0159600	3641.EOX96217	4e-136	491.1	Streptophyta	-	-	1.1.1.348	K13265~VR:vestitone reductase	ko00943~Isoflavonoid biosynthesis; ko01110~Biosynthesis of secondary metabolites	-	R07737	RC00235	ko00000,ko00001,ko01000	-	-	-	Viridiplantae	37KRK@33090,3GEI0@35493,COG0451@1,KOG1502@2759	NA|NA|NA	V	vestitone reductase-like	sp|Q40316|VESTR_MEDSA Vestitone reductase OS=Medicago sativa OX=3879 PE=1 SV=1	tr|A0A1R3HZM1|A0A1R3HZM1_COCAP NAD-dependent epimerase/dehydratase OS=Corchorus capsularis OX=210143 GN=CCACVL1_16052 PE=4 SV=1	gi|590723003|ref|XP_007052060.1| NAD(P)-binding Rossmann-fold superfamily protein isoform 1 [Theobroma cacao]	AT2G45400.1 pep:known chromosome:TAIR10:2:18703829:18706266:-1 gene:AT2G45400 transcript:AT2G45400.1 description:"NAD(P)-binding Rossmann-fold superfamily protein"	cd08958 FR_SDR_e	-	G3DSA:3.40.50.720	PF01370 NAD dependent epimerase/dehydratase family	-	-	-	SSF51735	-
Mipan03bG0159700	3641.EOX96217	1.9e-94	352.4	Streptophyta	-	-	1.1.1.348	K13265~VR:vestitone reductase	ko00943~Isoflavonoid biosynthesis; ko01110~Biosynthesis of secondary metabolites	-	R07737	RC00235	ko00000,ko00001,ko01000	-	-	-	Viridiplantae	37KRK@33090,3GEI0@35493,COG0451@1,KOG1502@2759	NA|NA|NA	V	vestitone reductase-like	sp|Q40316|VESTR_MEDSA Vestitone reductase OS=Medicago sativa OX=3879 PE=1 SV=1	tr|A0A1R3HZM1|A0A1R3HZM1_COCAP NAD-dependent epimerase/dehydratase OS=Corchorus capsularis OX=210143 GN=CCACVL1_16052 PE=4 SV=1	gi|590723003|ref|XP_007052060.1| NAD(P)-binding Rossmann-fold superfamily protein isoform 1 [Theobroma cacao]	AT2G45400.1 pep:known chromosome:TAIR10:2:18703829:18706266:-1 gene:AT2G45400 transcript:AT2G45400.1 description:"NAD(P)-binding Rossmann-fold superfamily protein"	cd08958 FR_SDR_e	-	G3DSA:3.40.50.720	PF01370 NAD dependent epimerase/dehydratase family;PF16363 GDP-mannose 4,6 dehydratase	-	-	-	SSF51735	-
Mipan03bG0160300	3641.EOX96217	3.3e-138	498	Streptophyta	-	-	1.1.1.348	K13265~VR:vestitone reductase	ko00943~Isoflavonoid biosynthesis; ko01110~Biosynthesis of secondary metabolites	-	R07737	RC00235	ko00000,ko00001,ko01000	-	-	-	Viridiplantae	37KRK@33090,3GEI0@35493,COG0451@1,KOG1502@2759	NA|NA|NA	V	vestitone reductase-like	sp|Q40316|VESTR_MEDSA Vestitone reductase OS=Medicago sativa OX=3879 PE=1 SV=1	tr|A0A1R3HZM1|A0A1R3HZM1_COCAP NAD-dependent epimerase/dehydratase OS=Corchorus capsularis OX=210143 GN=CCACVL1_16052 PE=4 SV=1	gi|590723003|ref|XP_007052060.1| NAD(P)-binding Rossmann-fold superfamily protein isoform 1 [Theobroma cacao]	AT2G45400.1 pep:known chromosome:TAIR10:2:18703829:18706266:-1 gene:AT2G45400 transcript:AT2G45400.1 description:"NAD(P)-binding Rossmann-fold superfamily protein"	cd08958 FR_SDR_e	-	G3DSA:3.40.50.720	PF01370 NAD dependent epimerase/dehydratase family	-	-	-	SSF51735	-
Mipan03bG0162800	3641.EOX96217	4.6e-132	477.6	Streptophyta	-	-	1.1.1.348	K13265~VR:vestitone reductase	ko00943~Isoflavonoid biosynthesis; ko01110~Biosynthesis of secondary metabolites	-	R07737	RC00235	ko00000,ko00001,ko01000	-	-	-	Viridiplantae	37KRK@33090,3GEI0@35493,COG0451@1,KOG1502@2759	NA|NA|NA	V	vestitone reductase-like	sp|Q40316|VESTR_MEDSA Vestitone reductase OS=Medicago sativa OX=3879 PE=1 SV=1	tr|A0A1R3HZM1|A0A1R3HZM1_COCAP NAD-dependent epimerase/dehydratase OS=Corchorus capsularis OX=210143 GN=CCACVL1_16052 PE=4 SV=1	gi|590723003|ref|XP_007052060.1| NAD(P)-binding Rossmann-fold superfamily protein isoform 1 [Theobroma cacao]	AT2G45400.1 pep:known chromosome:TAIR10:2:18703829:18706266:-1 gene:AT2G45400 transcript:AT2G45400.1 description:"NAD(P)-binding Rossmann-fold superfamily protein"	cd08958 FR_SDR_e	-	G3DSA:3.40.50.720	PF01370 NAD dependent epimerase/dehydratase family	-	-	-	SSF51735	-
Mipan03bG0221500	3641.EOY20175	2.5e-286	990.7	Streptophyta	-	-	1.14.13.11	K00487~CYP73A:trans-cinnamate 4-monooxygenase	ko00130~Ubiquinone and other terpenoid-quinone biosynthesis; ko00360~Phenylalanine metabolism; ko00940~Phenylpropanoid biosynthesis; ko00941~Flavonoid biosynthesis; ko00945~Stilbenoid, diarylheptanoid and gingerol biosynthesis; ko01100~Metabolic pathways; ko01110~Biosynthesis of secondary metabolites	M00039,M00137,M00350	R02253,R08815	RC00490	ko00000,ko00001,ko00002,ko00199,ko01000	-	-	-	Viridiplantae	37IMZ@33090,3GEUG@35493,COG2124@1,KOG0156@2759	NA|NA|NA	Q	Belongs to the cytochrome P450 family	sp|Q43054|TCMO_POPKI Trans-cinnamate 4-monooxygenase OS=Populus kitakamiensis OX=34292 GN=CYP73A16 PE=2 SV=1	tr|A0A061FSB7|A0A061FSB7_THECC Cinnamate-4-hydroxylase OS=Theobroma cacao OX=3641 GN=TCM_045554 PE=3 SV=1	gi|590570534|ref|XP_007011365.1| Cinnamate-4-hydroxylase [Theobroma cacao]	AT2G30490.1 pep:known chromosome:TAIR10:2:12993663:12995770:-1 gene:AT2G30490 transcript:AT2G30490.1 description:"Trans-cinnamate 4-monooxygenase"	-	-	G3DSA:1.10.630.10	PF00067 Cytochrome P450	TRANSMEMBRANE Region of a membrane-bound protein predicted to be embedded in the membrane.;CYTOPLASMIC_DOMAIN Region of a membrane-bound protein predicted to be outside the membrane, in the cytoplasm.;NON_CYTOPLASMIC_DOMAIN Region of a membrane-bound protein predicted to be outside the membrane, in the extracellular region.	PR00463 E-class P450 group I signature;PR00385 P450 superfamily signature	-	SSF48264	-
Mipan04aG0001700	3641.EOY34708	9.7e-283	978.8	Streptophyta	-	-	1.14.13.11	K00487~CYP73A:trans-cinnamate 4-monooxygenase	ko00130~Ubiquinone and other terpenoid-quinone biosynthesis; ko00360~Phenylalanine metabolism; ko00940~Phenylpropanoid biosynthesis; ko00941~Flavonoid biosynthesis; ko00945~Stilbenoid, diarylheptanoid and gingerol biosynthesis; ko01100~Metabolic pathways; ko01110~Biosynthesis of secondary metabolites	M00039,M00137,M00350	R02253,R08815	RC00490	ko00000,ko00001,ko00002,ko00199,ko01000	-	-	-	Viridiplantae	37IMZ@33090,3GEUG@35493,COG2124@1,KOG0156@2759	NA|NA|NA	Q	Belongs to the cytochrome P450 family	sp|Q43054|TCMO_POPKI Trans-cinnamate 4-monooxygenase OS=Populus kitakamiensis OX=34292 GN=CYP73A16 PE=2 SV=1	tr|A0A061GZ04|A0A061GZ04_THECC Cinnamate-4-hydroxylase OS=Theobroma cacao OX=3641 GN=TCM_042294 PE=3 SV=1	gi|590591697|ref|XP_007017089.1| Cinnamate-4-hydroxylase [Theobroma cacao]	AT2G30490.1 pep:known chromosome:TAIR10:2:12993663:12995770:-1 gene:AT2G30490 transcript:AT2G30490.1 description:"Trans-cinnamate 4-monooxygenase"	-	-	G3DSA:1.10.630.10	PF00067 Cytochrome P450	TRANSMEMBRANE Region of a membrane-bound protein predicted to be embedded in the membrane.;CYTOPLASMIC_DOMAIN Region of a membrane-bound protein predicted to be outside the membrane, in the cytoplasm.;NON_CYTOPLASMIC_DOMAIN Region of a membrane-bound protein predicted to be outside the membrane, in the extracellular region.	PR00463 E-class P450 group I signature;PR00385 P450 superfamily signature	-	SSF48264	-
Mipan04aG0001800	3641.EOY34708	2e-280	971.1	Streptophyta	-	-	1.14.13.11	K00487~CYP73A:trans-cinnamate 4-monooxygenase	ko00130~Ubiquinone and other terpenoid-quinone biosynthesis; ko00360~Phenylalanine metabolism; ko00940~Phenylpropanoid biosynthesis; ko00941~Flavonoid biosynthesis; ko00945~Stilbenoid, diarylheptanoid and gingerol biosynthesis; ko01100~Metabolic pathways; ko01110~Biosynthesis of secondary metabolites	M00039,M00137,M00350	R02253,R08815	RC00490	ko00000,ko00001,ko00002,ko00199,ko01000	-	-	-	Viridiplantae	37IMZ@33090,3GEUG@35493,COG2124@1,KOG0156@2759	NA|NA|NA	Q	Belongs to the cytochrome P450 family	sp|Q43054|TCMO_POPKI Trans-cinnamate 4-monooxygenase OS=Populus kitakamiensis OX=34292 GN=CYP73A16 PE=2 SV=1	tr|Q9FUU5|Q9FUU5_GOSAR Cinnamate-4-hydroxylase OS=Gossypium arboreum OX=29729 GN=LP89 PE=2 SV=1	gi|9965897|gb|AAG10196.1|AF286647_1 cinnamate-4-hydroxylase [Gossypium arboreum]	AT2G30490.1 pep:known chromosome:TAIR10:2:12993663:12995770:-1 gene:AT2G30490 transcript:AT2G30490.1 description:"Trans-cinnamate 4-monooxygenase"	-	-	G3DSA:1.10.630.10	PF00067 Cytochrome P450	SIGNAL_PEPTIDE_N_REGION N-terminal region of a signal peptide.;SIGNAL_PEPTIDE_C_REGION C-terminal region of a signal peptide.;SIGNAL_PEPTIDE Signal peptide region;SIGNAL_PEPTIDE_H_REGION Hydrophobic region of a signal peptide.;NON_CYTOPLASMIC_DOMAIN Region of a membrane-bound protein predicted to be outside the membrane, in the extracellular region.	PR00463 E-class P450 group I signature;PR00385 P450 superfamily signature	-	SSF48264	-
Mipan04aG1222600	3641.EOY32158	1.8e-271	941.4	Streptophyta	-	-	1.14.13.11	K00487~CYP73A:trans-cinnamate 4-monooxygenase	ko00130~Ubiquinone and other terpenoid-quinone biosynthesis; ko00360~Phenylalanine metabolism; ko00940~Phenylpropanoid biosynthesis; ko00941~Flavonoid biosynthesis; ko00945~Stilbenoid, diarylheptanoid and gingerol biosynthesis; ko01100~Metabolic pathways; ko01110~Biosynthesis of secondary metabolites	M00039,M00137,M00350	R02253,R08815	RC00490	ko00000,ko00001,ko00002,ko00199,ko01000	-	-	-	Viridiplantae	37JS9@33090,3G8WG@35493,COG2124@1,KOG0156@2759	NA|NA|NA	Q	Belongs to the cytochrome P450 family	sp|H2DH22|C7A10_PANGI Cytochrome P450 CYP73A100 OS=Panax ginseng OX=4054 PE=2 SV=1	tr|A0A061GS17|A0A061GS17_THECC Trans-cinnamate 4-monooxygenase OS=Theobroma cacao OX=3641 GN=TCM_039725 PE=3 SV=1	gi|590582134|ref|XP_007014539.1| Trans-cinnamate 4-monooxygenase [Theobroma cacao]	AT2G30490.1 pep:known chromosome:TAIR10:2:12993663:12995770:-1 gene:AT2G30490 transcript:AT2G30490.1 description:"Trans-cinnamate 4-monooxygenase"	-	-	G3DSA:1.10.630.10	PF00067 Cytochrome P450	SIGNAL_PEPTIDE_N_REGION N-terminal region of a signal peptide.;TRANSMEMBRANE Region of a membrane-bound protein predicted to be embedded in the membrane.;SIGNAL_PEPTIDE_H_REGION Hydrophobic region of a signal peptide.;SIGNAL_PEPTIDE_C_REGION C-terminal region of a signal peptide.;SIGNAL_PEPTIDE Signal peptide region;NON_CYTOPLASMIC_DOMAIN Region of a membrane-bound protein predicted to be outside…	PR00463 E-class P450 group I signature;PR00385 P450 superfamily signature	-	SSF48264	-
Mipan04aG1232500	3760.EMJ12819	2.2e-156	558.9	fabids	-	GO:0003674~molecular_function; GO:0003824~catalytic activity; GO:0006807~nitrogen compound metabolic process; GO:0007275~multicellular organism development; GO:0008150~biological_process; GO:0008152~metabolic process; GO:0009058~biosynthetic process; GO:0009555~pollen development; GO:0009653~anatomical structure morphogenesis; GO:0009987~cellular process; GO:0010208~pollen wall assembly; GO:00105…	2.3.1.133	K13065~E2.3.1.133,HCT:shikimate O-hydroxycinnamoyltransferase ; K19747~DCR:BAHD acyltransferase	ko00940~Phenylpropanoid biosynthesis; ko00941~Flavonoid biosynthesis; ko00945~Stilbenoid, diarylheptanoid and gingerol biosynthesis; ko01100~Metabolic pathways; ko01110~Biosynthesis of secondary metabolites	M00039	R01945,R02416,R07432,R07433	RC00004,RC00055,RC02864	ko00000,ko00001,ko00002,ko01000	-	-	-	Viridiplantae	28N77@1,2QSYG@2759,37S6U@33090,3G9JI@35493,4JK7Y@91835	NA|NA|NA	S	Spermidine hydroxycinnamoyl	sp|O64470|SHT_ARATH Spermidine hydroxycinnamoyl transferase OS=Arabidopsis thaliana OX=3702 GN=SHT PE=1 SV=1	tr|A0A314Y8B3|A0A314Y8B3_PRUYE Uncharacterized protein OS=Prunus yedoensis var. nudiflora OX=2094558 GN=Pyn_27581 PE=4 SV=1	gi|595863618|ref|XP_007211620.1| hypothetical protein PRUPE_ppa005563mg [Prunus persica]	AT2G19070.1 pep:known chromosome:TAIR10:2:8260038:8261985:-1 gene:AT2G19070 transcript:AT2G19070.1 description:"Spermidine hydroxycinnamoyl transferase"	-	-	G3DSA:3.30.559.10	PF02458 Transferase family	-	-	-	-	-
Mipan04aG1262800	3641.EOY07823	1.5e-104	386	Streptophyta	-	-	2.3.1.133	K13065~E2.3.1.133,HCT:shikimate O-hydroxycinnamoyltransferase	ko00940~Phenylpropanoid biosynthesis; ko00941~Flavonoid biosynthesis; ko00945~Stilbenoid, diarylheptanoid and gingerol biosynthesis; ko01100~Metabolic pathways; ko01110~Biosynthesis of secondary metabolites	M00039	R01945,R02416,R07432,R07433	RC00004,RC00055,RC02864	ko00000,ko00001,ko00002,ko01000	-	-	-	Viridiplantae	28M37@1,2QTJX@2759,37PEB@33090,3GDPH@35493	NA|NA|NA	S	shikimate	sp|Q8GSM7|HST_TOBAC Shikimate O-hydroxycinnamoyltransferase OS=Nicotiana tabacum OX=4097 GN=HST PE=1 SV=1	tr|A0A1R3HIE0|A0A1R3HIE0_9ROSI Transferase OS=Corchorus olitorius OX=93759 GN=COLO4_28795 PE=4 SV=1	gi|590630599|ref|XP_007027321.1| Hydroxycinnamoyl CoA shikimate/quinate hydroxycinnamoyltransferase [Theobroma cacao]	AT5G48930.1 pep:known chromosome:TAIR10:5:19836299:19838162:-1 gene:AT5G48930 transcript:AT5G48930.1 description:"Shikimate O-hydroxycinnamoyltransferase"	-	-	G3DSA:3.30.559.10	PF02458 Transferase family	-	-	-	SSF52777	-
Mipan04aG1293700	3641.EOY07823	6.5e-179	633.6	Streptophyta	-	-	2.3.1.133	K13065~E2.3.1.133,HCT:shikimate O-hydroxycinnamoyltransferase	ko00940~Phenylpropanoid biosynthesis; ko00941~Flavonoid biosynthesis; ko00945~Stilbenoid, diarylheptanoid and gingerol biosynthesis; ko01100~Metabolic pathways; ko01110~Biosynthesis of secondary metabolites	M00039	R01945,R02416,R07432,R07433	RC00004,RC00055,RC02864	ko00000,ko00001,ko00002,ko01000	-	-	-	Viridiplantae	28M37@1,2QTJX@2759,37PEB@33090,3GDPH@35493	NA|NA|NA	S	shikimate	sp|Q8GSM7|HST_TOBAC Shikimate O-hydroxycinnamoyltransferase OS=Nicotiana tabacum OX=4097 GN=HST PE=1 SV=1	tr|A0A061ET45|A0A061ET45_THECC Hydroxycinnamoyl CoA shikimate/quinate hydroxycinnamoyltransferase OS=Theobroma cacao OX=3641 GN=TCM_022145 PE=4 SV=1	gi|590630599|ref|XP_007027321.1| Hydroxycinnamoyl CoA shikimate/quinate hydroxycinnamoyltransferase [Theobroma cacao]	AT5G48930.1 pep:known chromosome:TAIR10:5:19836299:19838162:-1 gene:AT5G48930 transcript:AT5G48930.1 description:"Shikimate O-hydroxycinnamoyltransferase"	-	-	G3DSA:3.30.559.10	PF02458 Transferase family	-	-	-	-	-
Mipan04aG1293800	3641.EOY07823	3.9e-54	217.6	Streptophyta	-	-	2.3.1.133	K13065~E2.3.1.133,HCT:shikimate O-hydroxycinnamoyltransferase	ko00940~Phenylpropanoid biosynthesis; ko00941~Flavonoid biosynthesis; ko00945~Stilbenoid, diarylheptanoid and gingerol biosynthesis; ko01100~Metabolic pathways; ko01110~Biosynthesis of secondary metabolites	M00039	R01945,R02416,R07432,R07433	RC00004,RC00055,RC02864	ko00000,ko00001,ko00002,ko01000	-	-	-	Viridiplantae	28M37@1,2QTJX@2759,37PEB@33090,3GDPH@35493	NA|NA|NA	S	shikimate	sp|Q9FI78|HST_ARATH Shikimate O-hydroxycinnamoyltransferase OS=Arabidopsis thaliana OX=3702 GN=HST PE=1 SV=1	tr|A0A061ET45|A0A061ET45_THECC Hydroxycinnamoyl CoA shikimate/quinate hydroxycinnamoyltransferase OS=Theobroma cacao OX=3641 GN=TCM_022145 PE=4 SV=1	gi|590630599|ref|XP_007027321.1| Hydroxycinnamoyl CoA shikimate/quinate hydroxycinnamoyltransferase [Theobroma cacao]	AT5G48930.1 pep:known chromosome:TAIR10:5:19836299:19838162:-1 gene:AT5G48930 transcript:AT5G48930.1 description:"Shikimate O-hydroxycinnamoyltransferase"	-	-	G3DSA:3.30.559.10	PF02458 Transferase family	-	-	-	-	-
Mipan04aG1293900	3641.EOY07823	2.1e-112	412.1	Streptophyta	-	-	2.3.1.133	K13065~E2.3.1.133,HCT:shikimate O-hydroxycinnamoyltransferase	ko00940~Phenylpropanoid biosynthesis; ko00941~Flavonoid biosynthesis; ko00945~Stilbenoid, diarylheptanoid and gingerol biosynthesis; ko01100~Metabolic pathways; ko01110~Biosynthesis of secondary metabolites	M00039	R01945,R02416,R07432,R07433	RC00004,RC00055,RC02864	ko00000,ko00001,ko00002,ko01000	-	-	-	Viridiplantae	28M37@1,2QTJX@2759,37PEB@33090,3GDPH@35493	NA|NA|NA	S	shikimate	sp|Q8GSM7|HST_TOBAC Shikimate O-hydroxycinnamoyltransferase OS=Nicotiana tabacum OX=4097 GN=HST PE=1 SV=1	tr|A0A1R3G8T2|A0A1R3G8T2_9ROSI Transferase OS=Corchorus olitorius OX=93759 GN=COLO4_36453 PE=4 SV=1	gi|590630599|ref|XP_007027321.1| Hydroxycinnamoyl CoA shikimate/quinate hydroxycinnamoyltransferase [Theobroma cacao]	AT5G48930.1 pep:known chromosome:TAIR10:5:19836299:19838162:-1 gene:AT5G48930 transcript:AT5G48930.1 description:"Shikimate O-hydroxycinnamoyltransferase"	-	-	G3DSA:3.30.559.10	PF02458 Transferase family	-	-	-	SSF52777	-
Mipan04aG1294000	3641.EOY07823	2.9e-171	608.2	Streptophyta	-	-	2.3.1.133	K13065~E2.3.1.133,HCT:shikimate O-hydroxycinnamoyltransferase	ko00940~Phenylpropanoid biosynthesis; ko00941~Flavonoid biosynthesis; ko00945~Stilbenoid, diarylheptanoid and gingerol biosynthesis; ko01100~Metabolic pathways; ko01110~Biosynthesis of secondary metabolites	M00039	R01945,R02416,R07432,R07433	RC00004,RC00055,RC02864	ko00000,ko00001,ko00002,ko01000	-	-	-	Viridiplantae	28M37@1,2QTJX@2759,37PEB@33090,3GDPH@35493	NA|NA|NA	S	shikimate	sp|Q8GSM7|HST_TOBAC Shikimate O-hydroxycinnamoyltransferase OS=Nicotiana tabacum OX=4097 GN=HST PE=1 SV=1	tr|A0A1R3G8T2|A0A1R3G8T2_9ROSI Transferase OS=Corchorus olitorius OX=93759 GN=COLO4_36453 PE=4 SV=1	gi|590630599|ref|XP_007027321.1| Hydroxycinnamoyl CoA shikimate/quinate hydroxycinnamoyltransferase [Theobroma cacao]	AT5G48930.1 pep:known chromosome:TAIR10:5:19836299:19838162:-1 gene:AT5G48930 transcript:AT5G48930.1 description:"Shikimate O-hydroxycinnamoyltransferase"	-	-	G3DSA:3.30.559.10	PF02458 Transferase family	-	-	-	SSF52777	-
Mipan04aG1300800	3641.EOY32873	2e-267	927.9	Streptophyta	-	-	1.14.13.88	K13083~CYP75A:flavonoid 3',5'-hydroxylase	ko00941~Flavonoid biosynthesis; ko00944~Flavone and flavonol biosynthesis; ko01110~Biosynthesis of secondary metabolites	-	R02442,R03124,R03639,R04902,R06537,R06538,R10258,R10260	RC00046	ko00000,ko00001,ko00199,ko01000	-	-	-	Viridiplantae	37QKA@33090,3GCES@35493,COG2124@1,KOG0156@2759	NA|NA|NA	Q	Belongs to the cytochrome P450 family	sp|P48418|C75A1_PETHY Flavonoid 3',5'-hydroxylase 1 OS=Petunia hybrida OX=4102 GN=CYP75A1 PE=1 SV=1	tr|A0A1R3IX70|A0A1R3IX70_COCAP Cytochrome P450 OS=Corchorus capsularis OX=210143 GN=CCACVL1_09220 PE=3 SV=1	gi|590584713|ref|XP_007015254.1| Flavonoid 3',5'-hydroxylase 2 isoform 1 [Theobroma cacao]	AT5G07990.1 pep:known chromosome:TAIR10:5:2560394:2563109:1 gene:AT5G07990 transcript:AT5G07990.1 description:"Flavonoid 3'-monooxygenase"	-	-	G3DSA:1.10.630.10	PF00067 Cytochrome P450	TRANSMEMBRANE Region of a membrane-bound protein predicted to be embedded in the membrane.;CYTOPLASMIC_DOMAIN Region of a membrane-bound protein predicted to be outside the membrane, in the cytoplasm.;NON_CYTOPLASMIC_DOMAIN Region of a membrane-bound protein predicted to be outside the membrane, in the extracellular region.	PR00463 E-class P450 group I signature;PR00385 P450 superfamily signature	-	SSF48264	-
Mipan04aG1300900	3641.EOY32873	3.5e-264	917.1	Streptophyta	-	-	1.14.13.88	K13083~CYP75A:flavonoid 3',5'-hydroxylase	ko00941~Flavonoid biosynthesis; ko00944~Flavone and flavonol biosynthesis; ko01110~Biosynthesis of secondary metabolites	-	R02442,R03124,R03639,R04902,R06537,R06538,R10258,R10260	RC00046	ko00000,ko00001,ko00199,ko01000	-	-	-	Viridiplantae	37QKA@33090,3GCES@35493,COG2124@1,KOG0156@2759	NA|NA|NA	Q	Belongs to the cytochrome P450 family	sp|P48418|C75A1_PETHY Flavonoid 3',5'-hydroxylase 1 OS=Petunia hybrida OX=4102 GN=CYP75A1 PE=1 SV=1	tr|A0A1R3IX70|A0A1R3IX70_COCAP Cytochrome P450 OS=Corchorus capsularis OX=210143 GN=CCACVL1_09220 PE=3 SV=1	gi|590584713|ref|XP_007015254.1| Flavonoid 3',5'-hydroxylase 2 isoform 1 [Theobroma cacao]	AT5G07990.1 pep:known chromosome:TAIR10:5:2560394:2563109:1 gene:AT5G07990 transcript:AT5G07990.1 description:"Flavonoid 3'-monooxygenase"	-	-	G3DSA:1.10.630.10	PF00067 Cytochrome P450	TRANSMEMBRANE Region of a membrane-bound protein predicted to be embedded in the membrane.;CYTOPLASMIC_DOMAIN Region of a membrane-bound protein predicted to be outside the membrane, in the cytoplasm.;NON_CYTOPLASMIC_DOMAIN Region of a membrane-bound protein predicted to be outside the membrane, in the extracellular region.	PR00463 E-class P450 group I signature;PR00385 P450 superfamily signature	-	SSF48264	-
Mipan04aG1387800	3641.EOY30533	2.7e-110	404.8	Streptophyta	-	GO:0003674~molecular_function; GO:0003824~catalytic activity; GO:0005575~cellular_component; GO:0005622~intracellular anatomical structure; GO:0005623~obsolete cell; GO:0005737~cytoplasm; GO:0005829~cytosol; GO:0008150~biological_process; GO:0008152~metabolic process; GO:0008168~methyltransferase activity; GO:0008171~O-methyltransferase activity; GO:0008757~S-adenosylmethionine-dependent methyltr…	2.1.1.104	K00588~E2.1.1.104:caffeoyl-CoA O-methyltransferase	ko00360~Phenylalanine metabolism; ko00940~Phenylpropanoid biosynthesis; ko00941~Flavonoid biosynthesis; ko00945~Stilbenoid, diarylheptanoid and gingerol biosynthesis; ko01100~Metabolic pathways; ko01110~Biosynthesis of secondary metabolites	M00039,M00350	R01942,R06578	RC00003,RC00392	ko00000,ko00001,ko00002,ko01000	-	-	-	Viridiplantae	37MK3@33090,3G9X1@35493,COG4122@1,KOG1663@2759	NA|NA|NA	Q	caffeoyl-CoA O-methyltransferase	sp|Q9C5D7|CAMT3_ARATH Probable caffeoyl-CoA O-methyltransferase At4g26220 OS=Arabidopsis thaliana OX=3702 GN=At4g26220 PE=2 SV=1	tr|A0A061GTS4|A0A061GTS4_THECC S-adenosyl-L-methionine-dependent methyltransferases superfamily protein isoform 2 OS=Theobroma cacao OX=3641 GN=TCM_037710 PE=4 SV=1	gi|590576270|ref|XP_007012915.1| S-adenosyl-L-methionine-dependent methyltransferases superfamily protein isoform 2 [Theobroma cacao]	AT4G26220.1 pep:known chromosome:TAIR10:4:13283576:13285323:1 gene:AT4G26220 transcript:AT4G26220.1 description:"Probable caffeoyl-CoA O-methyltransferase At4g26220"	-	-	G3DSA:3.40.50.150	PF01596 O-methyltransferase	-	-	-	SSF53335	-
Mipan04aG1387900	3641.EOY30531	6.3e-99	367.1	Streptophyta	-	-	2.1.1.104	K00588~E2.1.1.104:caffeoyl-CoA O-methyltransferase	ko00360~Phenylalanine metabolism; ko00940~Phenylpropanoid biosynthesis; ko00941~Flavonoid biosynthesis; ko00945~Stilbenoid, diarylheptanoid and gingerol biosynthesis; ko01100~Metabolic pathways; ko01110~Biosynthesis of secondary metabolites	M00039,M00350	R01942,R06578	RC00003,RC00392	ko00000,ko00001,ko00002,ko01000	-	-	-	Viridiplantae	37MK3@33090,3G9X1@35493,COG4122@1,KOG1663@2759	NA|NA|NA	Q	caffeoyl-CoA O-methyltransferase	sp|Q9C5D7|CAMT3_ARATH Probable caffeoyl-CoA O-methyltransferase At4g26220 OS=Arabidopsis thaliana OX=3702 GN=At4g26220 PE=2 SV=1	tr|A0A1R3J9X3|A0A1R3J9X3_9ROSI O-methyltransferase, family 3 OS=Corchorus olitorius OX=93759 GN=COLO4_18236 PE=4 SV=1	gi|590576259|ref|XP_007012912.1| S-adenosyl-L-methionine-dependent methyltransferases superfamily protein, putative isoform 1 [Theobroma cacao]	AT4G26220.1 pep:known chromosome:TAIR10:4:13283576:13285323:1 gene:AT4G26220 transcript:AT4G26220.1 description:"Probable caffeoyl-CoA O-methyltransferase At4g26220"	cd02440 AdoMet_MTases	-	G3DSA:3.40.50.150	PF01596 O-methyltransferase	-	-	-	SSF53335	-
Mipan04aG1440700	29730.Gorai.010G234800.1	4e-179	634.4	Streptophyta	-	-	2.3.1.133	K13065~E2.3.1.133,HCT:shikimate O-hydroxycinnamoyltransferase	ko00940~Phenylpropanoid biosynthesis; ko00941~Flavonoid biosynthesis; ko00945~Stilbenoid, diarylheptanoid and gingerol biosynthesis; ko01100~Metabolic pathways; ko01110~Biosynthesis of secondary metabolites	M00039	R01945,R02416,R07432,R07433	RC00004,RC00055,RC02864	ko00000,ko00001,ko00002,ko01000	-	-	-	Viridiplantae	28M37@1,2QTJX@2759,37PEB@33090,3GDPH@35493	NA|NA|NA	S	shikimate	sp|Q8GSM7|HST_TOBAC Shikimate O-hydroxycinnamoyltransferase OS=Nicotiana tabacum OX=4097 GN=HST PE=1 SV=1	tr|A0A1R3J7R6|A0A1R3J7R6_9ROSI Transferase OS=Corchorus olitorius OX=93759 GN=COLO4_18828 PE=4 SV=1	gi|823225177|ref|XP_012445382.1| PREDICTED: shikimate O-hydroxycinnamoyltransferase-like [Gossypium raimondii]	AT5G48930.1 pep:known chromosome:TAIR10:5:19836299:19838162:-1 gene:AT5G48930 transcript:AT5G48930.1 description:"Shikimate O-hydroxycinnamoyltransferase"	-	-	G3DSA:3.30.559.10	PF02458 Transferase family	-	-	-	SSF52777	-
[truncated: 348 more rows]
